# Supplementary material for: Genomics-informed isolation and characterization of a symbiotic Nanoarchaeota system from a terrestrial geothermal environment
Source: Nat Commun. 2016 Jul 5;7:12115. doi: 10.1038/ncomms12115 (PMC4935971; doi:10.1038/ncomms12115)
Supplement: Supplementary Data 1 — Nanopusillus protein genes and proteomic relative abundance. [file ncomms12115-s2.xlsx]

## Sheet: Nanopusillus genes and proteome
Supplementary Data 1. Nanopusillus protein genes and proteomic relative abundance. Proteome data is presented as spectral abundance (peptide FDR<2) and two ion intensity calculations, IDP-MS1 and MIT (average of 4 replicates, at FDR<1%). Abundance ranks and relatice standard deviation (RSD) are indicated.
Gene locus	Product (arCOG-based annotation)	TMD	Signal peptide	% MS spectra	spectral rank	average IDP MS1	IDP MS1 rank	RSD IDP MS1	average MIT	MIT rank	RSD MIT	Nst1 ortholog	arCOG	COG class
Nps_00005	replication initiation Cdc6-related protein											Nst1_182	arCOG00467	L
Nps_00010	Archaeal DNA polymerase II, small subunit/DNA polymerase delta, subunit B											Nst1_181	arCOG04455	L
Nps_00015	DNA-directed RNA polymerase, subunit L											Nst1_180	arCOG04111	K
Nps_00020	ATPase (PilT family)			0.276625	99	19.7888	100	0.0215127	17.0904	74	0.0324283	Nst1_179	arCOG04116	R
Nps_00025	Predicted ATPase, RNase L inhibitor (RLI) homolog											Nst1_178	arCOG00187	R
Nps_00026	Uncharacterized conserved protein			0.511757	47	21.0301	54	0.010763	17.7537	59	0.0170363	Nst1_177	arCOG07442	S
Nps_00030	Predicted RNA-binding protein homologous to eukaryotic snRNP											Nst1_176	arCOG01695	K
Nps_00035	Predicted permease fused to SAM-dependent methyltransferase	12										Nst1_175	arCOG04347	Q
Nps_00040	Uncharacterized protein
Nps_00045	Topoisomerase IA			0.124481	194							Nst1_174	arCOG01527	L
Nps_00050	Uncharacterized protein	3
Nps_00055	Membrane-associated phospholipid phosphatase	4										Nst1_002	arCOG03056	I
Nps_00060	Uncharacterized protein											Nst1_005
Nps_00065	Thymidylate kinase											Nst1_006	arCOG01891	F
Nps_00070	Predicted metal-dependent Rnase			0.359613	72	17.3257	149	0.0153685				Nst1_007	arCOG00543	R
Nps_00075	20S proteasome, beta subunit			0.733568	27	19.7891	99	0.00867064	16.3448	84	0.0187395	Nst1_008	arCOG00970	O
Nps_00080	TATA-box binding protein (TBP), component of TFIID and TFIIIB			0.954357	18	20.0333	96	0.010031	17.6123	62	0.0384258	Nst1_009	arCOG01764	K
Nps_00085	Isoleucyl-tRNA synthetase			0.262794	115	19.2195	111	0.0190822				Nst1_010	arCOG00807	J
Nps_00090	Protein-disulfide isomerase	1										Nst1_012	arCOG02868	O
Nps_00095	Translation elongation factor EF-1alpha (GTPase)			3.5823	3	25.4199	3	0.0117316	22.9625	2	0.00391615	Nst1_013	arCOG01561	J
Nps_00100	Permease of the major facilitator superfamily	13										Nst1_015	arCOG00144	G
Nps_00110	Predicted ATPase involved in replication control, Cdc46/Mcm family			0.193638	139							Nst1_016	arCOG00439	L
Nps_00115	Protein containing OB-fold-like and PCI domains											Nst1_017	arCOG02261	R
Nps_00120	Translation initiation factor 2, beta subunit (eIF-2beta)/eIF-5 N-terminal domain											Nst1_018	arCOG01640	J
Nps_00125	Uncharacterized conserved protein											Nst1_019	arCOG04051	S
Nps_00130	NMD protein affecting ribosome stability and mRNA decay											Nst1_020	arCOG04149	J
Nps_00135	Translation initiation factor 1 (IF-1)											Nst1_022	arCOG01179	J
Nps_00145	Uncharacterized protein	1
Nps_00150	Uncharacterized protein	1	+									Nst1_024
Nps_00155	Arginyl-tRNA synthetase											Nst1_025	arCOG00487	J
Nps_00160	Ribosomal protein S10			0.193638	140							Nst1_026	arCOG01758	J
Nps_00165	Protein implicated in ribosomal biogenesis, Nop56p homolog			0.843768	22	20.0557	94	0.0288573	16.5991	77	0.0649988	Nst1_027	arCOG01923	J
Nps_00170	Fibrillarin-like rRNA methylase			0.691563	28	21.7568	30	0.0715171	18.6648	25	0.018482	Nst1_028	arCOG00078	J
Nps_00175	Uncharacterized protein containing archaeal-type C2H2 Zn-finger					21.1031	51	0.00593938				Nst1_029	arCOG03461	R
Nps_00180	Predicted RNA-binding protein			0.138313	183	19.9396	98	0.0132494	16.5603	79	0.0669817	Nst1_030	arCOG04130	J
Nps_00185	DNA-directed RNA polymerase, subunit F (rpoF)											Nst1_031	arCOG01016	K
Nps_00190	Ribosomal protein L21E											Nst1_032	arCOG04129	J
Nps_00195	Uncharacterized membrane protein	2										Nst1_033
Nps_00200	Uncharacterized membrane protein	4										Nst1_034	arCOG03749	S
Nps_00205	Uncharacterized protein	1										Nst1_035
Nps_00210	Uncharacterized conserved protein	1										Nst1_036	arCOG10265	S
Nps_00215	Uncharacterized conserved protein	1										Nst1_037	arCOG10353	S
Nps_00220	Uncharacterized membrane protein	3	+									Nst1_038
Nps_00225	Uncharacterized membrane protein	1										Nst1_039
Nps_00230	Uncharacterized protein	1										Nst1_041
Nps_00235	Uncharacterized protein	1										Nst1_043
Nps_00240	Uncharacterized protein	1										Nst1_044
Nps_00245	Uncharacterized protein	1										Nst1_045
Nps_00250	Uncharacterized protein	2	+									Nst1_046
Nps_00255	Uncharacterized membrane protein	2										Nst1_047
Nps_00260	Wybutosine (yW) biosynthesis enzyme											Nst1_048	arCOG04156	J
Nps_00265	Uncharacterized protein	1										Nst1_049
Nps_00270	DNA primase (bacterial type)			0.816443	25	20.2914	84	0.00747138	17.9404	53	0.00817277	Nst1_050	arCOG04281	L
Nps_00275	Bifunctional fructose-1,6-bisphosphate aldolase/phosphatase FBPA/FBPase			0.843768	23	20.9661	57	0.00478781	18.7389	23	0.0100095	Nst1_051	arCOG04180	G
Nps_00280	Ribosomal protein L12E/L44/L45/RPP1/RPP2			0.276625	100	21.7358	32	0.010137	18.4854	28	0.00167841	Nst1_052	arCOG04287	J
Nps_00285	Uncharacterized archaeal coiled-coil protein			0.331953	82	21.6077	37	0.147441				Nst1_053	arCOG01159	S
Nps_00290	Alanyl-tRNA synthetase			0.193638	141	20.1741	91	0.0696656	19.8642	17	0.144015	Nst1_054	arCOG01255	J
Nps_00300	Uncharacterized protein											Nst1_055
Nps_00310	Predicted nuclease (RNAse H fold)											Nst1_603	arCOG04409	R
Nps_00315	RNA base methyltransferase family enzyme											Nst1_602	arCOG01239	J
Nps_00320	Uncharacterized protein
Nps_00325	Thermopsin-like protease	1										Nst1_601	arCOG03672	E
Nps_00335	Putative protein-S-isoprenylcysteine methyltransferase	4										Nst1_600	arCOG03580	O
Nps_00340	Uncharacterized conserved protein	1	+									Nst1_599	arCOG00385	S
Nps_00345	Uncharacterized protein with SCP/PR1 domains	1										Nst1_598	arCOG03962	S
Nps_00355	Predicted ATPase (AAA+ superfamily) fused to ArsR family HTH domain			0.138313	184							Nst1_597	arCOG03167	R
Nps_00360	Glycogen debranching enzyme			0.235131	128	21.3094	47	0.0922384	15.0912	112		Nst1_596	arCOG03287	G
Nps_00365	Glycosyltransferase			0.124481	195	21.8055	29	0.0379405				Nst1_595	arCOG01410	M
Nps_00370	Glycosyl hydrolase family 57											Nst1_594	arCOG03278	G
Nps_00375	Uncharacterized protein											Nst1_593
Nps_00380	CobQ/CobB/MinD/ParA ATPase											Nst1_592	arCOG00589	R
Nps_00385	Glycosyltransferase			0.179864	148							Nst1_591	arCOG04922	M
Nps_00390	Uncharacterized membrane protein	5										Nst1_590
Nps_00395	Predicted exosome subunit											Nst1_589	arCOG04187	J
Nps_00400	20S proteasome, alpha subunit			0.899318	20	19.4909	104	0.0171703	17.9231	54	0.0037834	Nst1_588	arCOG00971	O
Nps_00405	RNase P/RNase MRP subunit POP5											Nst1_587	arCOG01365	J
Nps_00410	Transcription initiation factor TFIIIB			0.636238	34	21.259	49	0.0193818	18.4032	31	0.0313623	Nst1_586	arCOG01981	K
Nps_00415	Uncharacterized membrane protein	9										Nst1_585
Nps_00420	Predicted ATP-dependent protease	2		0.373444	69	20.2049	86	0.0318083	18.3557	36	0.0325068	Nst1_584	arCOG02160	O
Nps_00425	S-layer domain	4										Nst1_583	arCOG02079	M
Nps_00430	Uncharacterized membrane protein	1										Nst1_649
Nps_00435	Ribosomal protein S24E											Nst1_650	arCOG04182	J
Nps_00440	Ribosomal protein S27AE											Nst1_651	arCOG04183	J
Nps_00445	Uncharacterized conserved protein											Nst1_652	arCOG03113	S
Nps_00450	Uncharacterized protein											Nst1_653
Nps_00455	Uracil-DNA glycosylase											Nst1_654	arCOG00905	L
Nps_00460	Arginase family enzyme											Nst1_655	arCOG01700	E
Nps_00465	Uncharacterized membrane protein	11										Nst1_656
Nps_00470	Uncharacterized protein	1										Nst1_657
Nps_00475	Uncharacterized protein	1										Nst1_658
Nps_00480	Uncharacterized membrane protein	10										Nst1_646
Nps_00485	Uncharacterized protein	2										Nst1_645
Nps_00490	Uncharacterized membrane protein	1										Nst1_644
Nps_00495	Peptidase C1A subfamily	1										Nst1_643	arCOG03611	E
Nps_00500	Uncharacterized protein	1										Nst1_642
Nps_00505	Membrane protein	1										Nst1_641
Nps_00510	Uncharacterized protein	1										Nst1_640
Nps_00515	Uncharacterized protein	1										Nst1_639
Nps_00520	Uncharacterized conserved membrane protein	9										Nst1_638	arCOG01814	S
Nps_00525	Uncharacterized protein	1										Nst1_637
Nps_00530	Uncharacterized conserved protein											Nst1_636	arCOG04171	S
Nps_00535	Glutathione synthase/glutaminyl transferase/alpha-L-glutamate ligase			0.345781	77	19.127	114	0.0389057				Nst1_635	arCOG01589	H
Nps_00540	DNA-directed RNA polymerase, subunit H, RpoH/RPB5											Nst1_634	arCOG04258	K
Nps_00545	DNA-directed RNA polymerase subunit B			0.484945	49	20.4858	71	0.0266842	17.4636	65	0.0339913	Nst1_633	arCOG01762	K
Nps_00550	DNA-directed RNA polymerase subunit B			0.677732	30	20.4933	70	0.0107501	17.437	67	0.00984628	Nst1_632	arCOG01762	K
Nps_00555	DNA-directed RNA polymerase subunit A'			0.594744	36	18.9772	118	0.0142239	15.9327	95	0.0615816	Nst1_631	arCOG04257	K
Nps_00560	DNA-directed RNA polymerase subunit A''			0.276625	101	18.0361	145	0.0653193				Nst1_630	arCOG04256	K
Nps_00565	Ribosomal protein L30E					19.4608	105	0.0129926				Nst1_629	arCOG01752	J
Nps_00570	Ribosomal protein S12			0.411657	63	18.2482	139	0.0317793				Nst1_628	arCOG04255	J
Nps_00575	Uncharacterized conserved membrane protein	7										Nst1_627	arCOG01572	S
Nps_00580	Ribosomal protein S7			0.345781	78	22.6337	19	0.0248909	20.0543	14	0.0135757	Nst1_626	arCOG04254	J
Nps_00585	Pyruvoyl-dependent arginine decarboxylase (PvlArgDC)			0.165975	159							Nst1_625	arCOG04490	E
Nps_00590	Cytochrome bd-type quinol oxidase, subunit 1	9										Nst1_624	arCOG02721	C
Nps_00595	Uncharacterized membrane protein	9										Nst1_623	arCOG05350	S
Nps_00600	Integrase											Nst1_622	arCOG01241	L
Nps_00605	Uncharacterized protein			0.124481	196							Nst1_620
Nps_00610	Ribosomal protein L10			0.553253	40	20.4815	72	0.0174164	17.9636	51	0.0121903	Nst1_619	arCOG04288	J
Nps_00615	Ribosomal protein L1			0.179864	149	19.0406	117	0.00480354				Nst1_618	arCOG04289	J
Nps_00620	Ribosomal protein L11			0.276625	102	20.612	65	0.0213166	17.5876	63	0.0225069	Nst1_616	arCOG04372	J
Nps_00625	Preprotein translocase subunit Sss1	1										Nst1_615	arCOG02204	U
Nps_00630	Transcription antiterminator NusG											Nst1_614	arCOG01920	K
Nps_00635	Cell division GTPase			2.17158	6	24.3562	6	0.00612078	20.9527	7	0.00721891	Nst1_613	arCOG02201	D
Nps_00640	FKBP-type peptidyl-prolyl cis-trans isomerase 2											Nst1_612	arCOG00980	O
Nps_00650	Uncharacterized conserved protein	1										Nst1_611
Nps_00655	Uncharacterized conserved protein											Nst1_610	arCOG04291	S
Nps_00660	Pseudouridylate synthase			0.124481	197							Nst1_609	arCOG04449	J
Nps_00665	Uncharacterized protein involved in tolerance to divalent cations			0.138313	185							Nst1_608	arCOG04231	P
Nps_00670	Methionine aminopeptidase											Nst1_607	arCOG01001	J
Nps_00675	Histones H3 and H4			9.82194	1	26.6445	1	0.0100885	24.4886	1	0.0296442	Nst1_606	arCOG02144	L
Nps_00680	Superoxide dismutase			0.152144	172							Nst1_605	arCOG04147	P
Nps_00685	Uncharacterized protein											Nst1_604
Nps_00690	Uncharacterized protein
Nps_00695	Lhr-like helicase													R
Nps_00700	Peroxiredoxin			0.262794	116	20.3122	83	0.0677111	16.3183	87	0.140474			O
Nps_00705	Uncharacterized protein
Nps_00710	Peroxiredoxin			1.46611	13	24.0993	8	0.00659392	21.7031	5	0.00387691	Nst1_122	arCOG00312	O
Nps_00715	Uncharacterized protein	6
Nps_00720	Predicted metal-dependent Rnase			0.331953	83	19.2197	110	0.0149404				Nst1_007	arCOG00543	R
Nps_00725	Glycosyltransferase	4										Nst1_385	arCOG01389	M
Nps_00730	Uncharacterized protein	1
Nps_00735	Uncharacterized membrane protein	10										Nst1_173
Nps_00740	Aldehyde:ferredoxin oxidoreductase			0.152144	173							Nst1_431	arCOG05072	C
Nps_00745	Lhr-like helicase			0.152144	174							Nst1_172	arCOG00557	R
Nps_00750	Uncharacterized membrane protein	5										Nst1_171
Nps_00755	Uncharacterized membrane protein	6										Nst1_170
Nps_00760	predicted cell surface protein	1										Nst1_169
Nps_00765	RNase PH-related exoribonuclease			0.165975	160							Nst1_167	arCOG01574	J
Nps_00770	DNA-directed RNA polymerase, subunit K/omega											Nst1_166	arCOG01268	K
Nps_00775	Cys-tRNA(Pro)/Cys-tRNA(Cys) deacylase, ybaK family											Nst1_165	arCOG04332	J
Nps_00785	Uncharacterized protein											Nst1_163
Nps_00790	Acylphosphatase											Nst1_162	arCOG01674	C
Nps_00795	Aspartyl/asparaginyl-tRNA synthetase			0.373444	70	19.4993	103	0.0377906	16.4091	83		Nst1_161	arCOG00407	J
Nps_00800	Cytotoxic translational repressor of toxin-antitoxin stability system											Nst1_160	arCOG01663	K
Nps_00805	Uncharacterized protein			0.138313	186							Nst1_159
Nps_00810	Uncharacterized protein											Nst1_159
Nps_00815	Uncharacterized protein			0.342877	80	20.4739	73	0.00852423	18.2473	42	0.00659339	Nst1_159
Nps_00820	Uncharacterized protein											Nst1_159
Nps_00825	Galactose-1-phosphate uridylyltransferase											Nst1_158	arCOG00420	C
Nps_00830	Uncharacterized protein
Nps_00835	Uncharacterized conserved membrane protein	4										Nst1_157	arCOG03769	S
Nps_00840	Uncharacterized conserved protein	1										Nst1_156	arCOG04574	S
Nps_00845	Uncharacterized protein
Nps_00850	Uncharacterized membrane protein	8										Nst1_485
Nps_00855	Uncharacterized protein	3
Nps_00860	Uncharacterized protein
Nps_00865	Uncharacterized protein
Nps_00870	Uncharacterized protein	10
Nps_00875	Uncharacterized protein	12
Nps_00880	Transcriptional regulator, IclR family											Nst1_151	arCOG01580	K
Nps_00885	Aspartyl/asparaginyl-tRNA synthetase											Nst1_150	arCOG00409	J
Nps_00890	Uncharacterized membrane protein	4										Nst1_154
Nps_00895	Type II restriction enzyme, methylase subunit			0.331953	84	18.7721	128	0.0570994	15.3015	108		Nst1_149	arCOG03521	V
Nps_00900	Uncharacterized protein
Nps_00905	AAA+ superfamily ATPase fused to HTH nad RecB nuclease domains											Nst1_148	arCOG03166	R
Nps_00910	Uncharacterized membrane protein	2										Nst1_142
Nps_00915	Uncharacterized protein											Nst1_141
Nps_00920	Tyrosyl-tRNA synthetase			0.179864	150	20.193	89	0.0149264	16.5737	78	0.0453869	Nst1_140	arCOG01886	J
Nps_00925	ATPase involved in archaeal flagella biosynthesis											Nst1_139	arCOG01817	N
Nps_00930	Predicted ATPase involved in biogenesis of archaeal flagella											Nst1_138	arCOG04148	N
Nps_00935	Uncharacterized protein	1	+									Nst1_137
Nps_00940	Putative archaeal flagellar protein D/E											Nst1_136	arCOG02964	N
Nps_00945	Translation initiation factor 6 (eIF-6)											Nst1_135	arCOG04176	J
Nps_00950	Predicted prefoldin, molecular chaperone implicated in de novo protein folding			0.179864	151							Nst1_134	arCOG01341	O
Nps_00955	Ribosomal protein L20A (L18A)											Nst1_133	arCOG04175	J
Nps_00960	Ribosomal protein L3			0.553253	41	20.4361	75	0.0143842	15.5216	104	0.0248748	Nst1_132	arCOG04070	J
Nps_00975	Uncharacterized protein	2										Nst1_131
Nps_00980	Wybutosine (yW) biosynthesis enzyme, Trm5 methyltransferase											Nst1_130	arCOG00033	J
Nps_00985	Methionyl-tRNA synthetase			0.276625	103	18.5795	133	0.00655293				Nst1_129	arCOG00810	J
Nps_00990	Leucyl aminopeptidase N			0.53942	45	19.1315	113	0.0135576	16.1166	92		Nst1_128	arCOG02969	E
Nps_00995	Rhomboid family mebrane associated serine protease	6										Nst1_127	arCOG01770	E
Nps_01000	Uncharacterized protein											Nst1_126
Nps_01005	Thymidylate synthase-like protein fused to C-terminal DUF4346 domain											Nst1_125	arCOG03214	F
Nps_01010	Peroxiredoxin			1.52144	12	24.7322	4	0.0171934	21.1268	6	0.011601	Nst1_122	arCOG00312	O
Nps_01015	Eukaryotic-type DNA primase, catalytic (small) subunit homolog, fused to HTH domain											Nst1_121	arCOG04032	L
Nps_01020	Predicted membrane-associated trancriptional regulator											Nst1_120	arCOG00395	K
Nps_01025	Predicted phosphohydrolase (DHH superfamily)											Nst1_119	arCOG00423	R
Nps_01030	ERCC4-like helicase			0.179864	152							Nst1_117	arCOG00872	L
Nps_01035	Uncharacterized protein											Nst1_116
Nps_01040	N2,N2-dimethylguanosine tRNA methyltransferase											Nst1_115	arCOG01219	J
Nps_01045	Ribosomal protein L31E											Nst1_114	arCOG04473	J
Nps_01050	rRNA methylase											Nst1_113	arCOG01018	J
Nps_01055	Aspartyl/asparaginyl-tRNA synthetase			0.767192	26	18.3639	136	0.0384877	15.8226	99	0.0841938	Nst1_112	arCOG00406	J
Nps_01060	Uncharacterized protein related to Endonuclease III											Nst1_111	arCOG00461	L
Nps_01065	Deoxycytidine deaminase											Nst1_110	arCOG04048	F
Nps_01070	Ribosomal protein L18E			0.152144	175							Nst1_109	arCOG00780	J
Nps_01075	Ribosomal protein L13			0.318119	91	19.1208	115	0.0544763				Nst1_108	arCOG04242	J
Nps_01080	Ribosomal protein S9			0.274689	107	21.5677	40	0.00903753	18.0034	50	0.0127222	Nst1_107	arCOG04243	J
Nps_01085	Protein implicated in RNA metabolism, contains PRC-barrel domain			0.411657	64	22.972	17	0.0192533	20.7863	10	0.0191127	Nst1_106	arCOG02155	R
Nps_01090	ATPase of the AAA+ class , CDC48 family			1.71577	9	21.5982	38	0.0162883	17.7908	57	0.014007	Nst1_105	arCOG01308	O
Nps_01095	Dinucleotide-utilizing enzyme involved in molybdopterin and thiamine biosynthesis											Nst1_104	arCOG01676	H
Nps_01100	rRNA (guanine(1405)-N(7))-methyltransferase											Nst1_103
Nps_01105	Holliday junction resolvase											Nst1_102	arCOG00919	L
Nps_01110	Archaeal DNA polymerase II, large subunit			0.179864	153	20.1868	90	0.0909399				Nst1_101	arCOG04447	L
Nps_01115	Diphthamide biosynthesis methyltransferase											Nst1_100	arCOG04161	J
Nps_01120	Uncharacterized membrane protein	6										Nst1_099	arCOG01994	S
Nps_01125	Uncharacterized protein											Nst1_098
Nps_01130	Exosortase	4										Nst1_097	arCOG04471	U
Nps_01135	tRNA modification protein, contains pre-PUA and PUA domains											Nst1_096	arCOG00991	J
Nps_01140	Uncharacterized protein	1										Nst1_095
Nps_01145	Predicted transcriptional regulator, contains HTH and 4VR domain											Nst1_094	arCOG01688	R
Nps_01150	Predicted nucleotide kinase (CMP/AMP kinase related)											Nst1_093	arCOG01038	F
Nps_01155	Chaperonin GroEL (HSP60 family)			3.94149	2	23.9129	11	0.0170723	20.8599	8	0.0201666	Nst1_092	arCOG01257	O
Nps_01160	Uncharacterized protein			0.165975	161	18.6811	131	0.0277778	15.051	113	0.0155435	Nst1_091
Nps_01165	Uncharacterized secreted protein	1										Nst1_090
Nps_01170	Uncharacterized protein	1										Nst1_089
Nps_01175	Type IV secretory pathway, VirB11 component, or related ATPase involved in archaeal flagella biosynthesis											Nst1_088	arCOG01817	N
Nps_01180	Single-stranded DNA-binding replication protein A (RPA), large (70 kD) subunit or related ssDNA-binding protein											Nst1_087	arCOG01510	L
Nps_01185	Uncharacterized protein	1										Nst1_086
Nps_01190	Exosome subunit, RNA binding protein with dsRBD fold											Nst1_085	arCOG01042	J
Nps_01195	DNA repair exonuclease, SbcD			0.248963	122	18.2541	138	0.0432015				Nst1_084	arCOG00397	L
Nps_01200	ATPase involved in DNA repair, SbcC			0.165975	162	18.1292	143	0.105075				Nst1_083	arCOG00368	L
Nps_01205	Uncharacterized conserved protein											Nst1_082	arCOG01669	S
Nps_01210	RecA-superfamily ATPase implicated in signal transduction			0.553253	42	20.6333	63	0.00971382	17.9466	52	0.00357149	Nst1_081	arCOG01171	T
Nps_01215	Predicted permease	11										Nst1_080	arCOG02050	R
Nps_01220	Ribonuclease HII											Nst1_079	arCOG04121	L
Nps_01225	Pseudouridine synthase			0.138313	187	24.0615	9	0.0272647	14.4139	114	0.0239878	Nst1_078	arCOG00987	J
Nps_01230	Ribosomal protein S4 or related protein			0.276625	104	21.0777	52	0.00680235	16.6923	76	0.0277537	Nst1_076	arCOG04239	J
Nps_01235	Ribosomal protein S13			0.428769	56	21.7518	31	0.00645524	18.1124	47	0.00263427	Nst1_075	arCOG01722	J
Nps_01240	HerA helicase			0.331953	85	19.3541	108	0.0892503	15.3794	106		Nst1_074	arCOG00280	L
Nps_01245	Uncharacterized protein											Nst1_073
Nps_01255	Uncharacterized protein
Nps_01260	Cation transport ATPase	9		0.262794	117							Nst1_072	arCOG01578	P
Nps_01265	Lysyl-tRNA synthetase (class II)			0.331953	86	20.0516	95	0.0940098	15.1242	110	0.0300606	Nst1_070	arCOG00408	J
Nps_01270	Uncharacterized protein	1										Nst1_487
Nps_01275	Multiple antibiotic transporter	6										Nst1_069	arCOG01997	U
Nps_01280	tRNA(1-methyladenosine) methyltransferase											Nst1_068	arCOG00978	J
Nps_01285	Endonuclease IV			0.165975	163							Nst1_067	arCOG01894	L
Nps_01290	Preprotein translocase subunit SecD	5										Nst1_066	arCOG03055	U
Nps_01295	Endonuclease V homolog											Nst1_065	arCOG00928	L
Nps_01300	DedA family membrane protein	5										Nst1_064	arCOG03119	S
Nps_01305	Predicted transcription factor, homolog of eukaryotic MBF1											Nst1_063	arCOG01863	K
Nps_01310	Uncharacterized membrane protein	5										Nst1_062
Nps_01320	ATP-dependent DNA ligase											Nst1_061	arCOG01347	L
Nps_01325	Distinct helicase family with C-terminal domain including a metal-binding cys cluster											Nst1_060	arCOG00555	R
Nps_01330	Uncharacterized membrane protein	2	+									Nst1_059
Nps_01335	DNA polymerase sliding clamp subunit (PCNA homolog)			1.14799	16	22.7051	18	0.00111326	19.9801	15	0.010431	Nst1_058	arCOG00488	L
Nps_01340	Histone core domain protein			1.63289	11	25.6563	2	0.0208884	22.1581	3	0.013015	Nst1_057	arCOG02144	L
Nps_01345	Uncharacterized conserved protein			0.248963	123	20.581	66	0.0131764	17.4779	64	0.014505	Nst1_056	arCOG05631	S
Nps_01350	protein of unknown function DUF124
Nps_01355	DNA-(apurinic or apyrimidinic site) lyase
Nps_01360	peptidase M16 domain protein
Nps_01365	translation initiation factor eIF-5A			0.152144	176
Nps_01370	Uncharacterized protein	2
Nps_01375	Endonuclease V
Nps_01380	Uncharacterized protein	2
Nps_01385	Ribosomal protein L15e			0.138313	188
Nps_01390	ABC-type multidrug transport system, ATPase and permease component											Nst1_189	arCOG02841	V
Nps_01395	SufBD protein
Nps_01400	RecA/RadA recombinase			1.45228	14	23.6652	13	0.00540561	19.5382	19	0.0166185	Nst1_451	arCOG00417	L
Nps_01405	PRC-barrel domain protein			0.373444	71	20.4067	77	0.00662314	18.2696	41
Nps_01410	Like-Sm ribonucleoprotein core			0.525588	46	22.1365	25	0.0206168	18.1354	45	0.0232881
Nps_01415	ribosomal protein S8e			0.262794	118	18.7798	127	0.00479706
Nps_01425	Uncharacterized protein	1										Nst1_510
Nps_01435	helicase c2
Nps_01440	Uncharacterized conserved protein	4	+									Nst1_118	arCOG05360	S
Nps_01445	Uncharacterized protein	1
Nps_01450	ABC-type multidrug transport system, ATPase component											Nst1_371	arCOG00196	V
Nps_01455	HAD superfamily hydrolase											Nst1_221	arCOG02293	R
Nps_01460	Uncharacterized protein
Nps_01465	Uncharacterized protein			0.331953	87	18.1568	142
Nps_01470	Icc family phosphoesterase											Nst1_201	arCOG01145	R
Nps_01475	Uncharacterized protein												arCOG06027	S
Nps_01485	ribosomal protein S11			0.124481	198	21.5783	39	0.0114913	18.9741	22	0.0158403
Nps_01490	DHH superfamily phosphohydrolase/exonuclease	1										Nst1_520	arCOG00424	L
Nps_01500	Uncharacterized conserved membrane protein	4										Nst1_519
Nps_01505	Uncharacterized conserved membrane protein	5										Nst1_518	arCOG06946	S
Nps_01510	ASCH domain, predicted RNA-binding domain											Nst1_517	arCOG00398	S
Nps_01515	Single-stranded DNA-specific exonuclease RecJ			0.274689	108							Nst1_516	arCOG00427	L
Nps_01520	Ribosomal protein S15P											Nst1_515	arCOG04185	J
Nps_01525	Phospholipid-binding protein			0.248963	124							Nst1_514	arCOG04702	R
Nps_01530	SHS2 domain protein implicated in nucleic acid metabolism			0.221314	133	18.879	122	0.0161366	16.5167	80		Nst1_513	arCOG04055	R
Nps_01535	Preprotein translocase subunit SecF	6										Nst1_512	arCOG03054	U
Nps_01540	Uncharacterized protein	1										Nst1_511
Nps_01545	Uncharacterized protein	1										Nst1_511
Nps_01550	Uncharacterized protein											Nst1_194
Nps_01555	RNase P/RNase MRP subunit p30											Nst1_509	arCOG00307	J
Nps_01560	Zn finger protein											Nst1_508
Nps_01565	Mn2+-dependent serine/threonine protein kinase											Nst1_507	arCOG01185	T
Nps_01570	Minimal nucleotidyltransferase fused to HEPN domain											Nst1_506	arCOG01204	R
Nps_01575	Minimal nucleotidyltransferase fused to HEPN domain											Nst1_506	arCOG01204	R
Nps_01580	Phenylalanyl-tRNA synthetase alpha subunit											Nst1_505	arCOG00410	J
Nps_01585	Phenylalanyl-tRNA synthetase beta subunit											Nst1_504	arCOG00412	J
Nps_01590	Ribosomal protein S26											Nst1_503	arCOG04305	J
Nps_01595	Seryl-tRNA synthetase			0.274689	109	16.0592	153	0.0765027				Nst1_502	arCOG00403	J
Nps_01605	Phosphoglycerate mutase 1			0.138313	189	20.3323	81	0.0263791	15.5529	102	0.0496623	Nst1_501	arCOG01993	G
Nps_01610	Uncharacterized conserved protein											Nst1_500	arCOG03698	S
Nps_01615	Uncharacterized protein											Nst1_499
Nps_01620	2-methylthioadenine synthetase											Nst1_498	arCOG01358	J
Nps_01625	Pyruvate:ferredoxin oxidoreductase or related 2-oxoacid:ferredoxin oxidoreductase, alpha subunit and gamma			0.589129	37	20.6157	64	0.067146	15.9255	96	0.117458	Nst1_497	arCOG01606	C
Nps_01630	Pyrimidine dimer DNA glycosylase, T4 endoV family											Nst1_496	arCOG05276	L
Nps_01635	Uncharacterized conserved protein	1				21.6589	33	0.103775				Nst1_037	arCOG10353	S
Nps_01640	Uncharacterized conserved protein	1										Nst1_036	arCOG10265	S
Nps_01645	Uncharacterized membrane protein	4										Nst1_495	arCOG03869	S
Nps_01650	Predicted transcriptional regulator			0.345781	79							Nst1_494	arCOG00921	K
Nps_01655	ribosomal protein S11	5	+
Nps_01660	Predicted ATPase (AAA+ superfamily)											Nst1_489	arCOG03167	R
Nps_01665	Uncharacterized protein	1										Nst1_487
Nps_01670	NDP-sugar pyrophosphorylase involved in lipopolysaccharide biosynthesis/translation initiation factor 2B, gamma/epsilon subunit			0.235131	129							Nst1_484	arCOG00663	M
Nps_01675	Glycosyltransferase											Nst1_524	arCOG07390	M
Nps_01680	Glycosyltransferase											Nst1_525	arCOG01411	M
Nps_01685	SAM-dependent methyltransferase	6										Nst1_526	arCOG01400	Q
Nps_01690	Glycosyltransferase	2		0.193638	142							Nst1_481	arCOG01397	M
Nps_01695	Phosphomannomutase			0.553253	43	20.4252	76	0.000641645				Nst1_527	arCOG00767	G
Nps_01700	Pyruvate kinase											Nst1_528	arCOG04120	G
Nps_01710	RNA methyltransferase, SPOUT superfamily											Nst1_529	arCOG04069	R
Nps_01715	Acyl-CoA synthetase, ATP-grasp containing subunit											Nst1_530	arCOG01338	C
Nps_01720	Glycosyltransferase											Nst1_533	arCOG05398	M
Nps_01725	HEPN domain containing protein			0.387275	67	18.8677	123	0.0355146	16.1327	89		Nst1_534	arCOG06139	V
Nps_01730	Acetylornithine deacetylase/Succinyl-diaminopimelate desuccinylase or related deacylase			0.411657	65	17.8072	147	0.0142116				Nst1_535	arCOG01107	E
Nps_01735	Deoxycytidine deaminase											Nst1_536	arCOG04048	F
Nps_01740	Membrane protein											Nst1_537
Nps_01745	Membrane protease subunit, stomatin/prohibitin homolog			0.484945	50	24.0025	10	0.0521301	20.7629	11	0.0214262	Nst1_538	arCOG01915	O
Nps_01750	DNA-binding protein											Nst1_540	arCOG04179	R
Nps_01755	DNA topoisomerase VI, subunit A											Nst1_541	arCOG04143	L
Nps_01760	DNA topoisomerase VI, subunit B			0.456432	52							Nst1_542	arCOG01165	L
Nps_01765	Predicted RNA-binding protein (contains KH domains)											Nst1_543	arCOG04150	R
Nps_01770	Pyruvate:ferredoxin oxidoreductase or related 2-oxoacid:ferredoxin ox-red, beta subunit			0.138313	190	18.7711	129	0.0359531	15.8745	97	0.0395566	Nst1_544	arCOG01599	C
Nps_01775	Uncharacterized membrane protein	1		0.235131	130							Nst1_545
Nps_01780	Undecaprenyl pyrophosphate phosphatase	7										Nst1_546	arCOG04761	I
Nps_01785	Uncharacterized membrane protein	5										Nst1_547
Nps_01790	DNA-directed RNA polymerase, subunit M/Transcription elongation factor TFIIS											Nst1_548	arCOG00579	K
Nps_01795	Signal peptidase I	1										Nst1_549	arCOG01739	U
Nps_01800	Beta-glucosidase/6-phospho-beta-glucosidase/beta-galactosidase											Nst1_550	arCOG05412	G
Nps_01805	Deacetylase, including yeast histone deacetylase and acetoin utilization protein											Nst1_551	arCOG00324	R
Nps_01810	tRNA S(4)U 4-thiouridine synthase			0.193638	143							Nst1_552	arCOG00038	J
Nps_01815	Uncharacterized protein											Nst1_553
Nps_01820	Short-chain dehydrogenase											Nst1_554	arCOG01263	R
Nps_01825	Predicted hydrolase (metallo-beta-lactamase superfamily)											Nst1_555	arCOG00969	R
Nps_01835	Uncharacterized protein											Nst1_556
Nps_01840	8-oxoguanine DNA glycosylase											Nst1_557	arCOG04144	L
Nps_01845	Uncharacterized conserved protein											Nst1_558	arCOG01224	S
Nps_01850	Enolase			0.663941	31	20.8053	59	0.0108996	17.7662	58	0.0319456	Nst1_559	arCOG01169	G
Nps_01855	Flagellar protein G	1	+									Nst1_560	arCOG03871	N
Nps_01860	RNase P/RNase MRP subunit p29											Nst1_561	arCOG00784	J
Nps_01865	Translation initiation factor 1 (eIF-1/SUI1)											Nst1_562	arCOG04223	J
Nps_01870	Rbosomal protein L29											Nst1_563	arCOG00785	J
Nps_01875	Subunit of KEOPS complex											Nst1_564	arCOG01183	L
Nps_01880	Ribosomal protein S6E (S10)			0.318119	92	20.4001	78	0.00430745				Nst1_565	arCOG01946	J
Nps_01885	Uncharacterized protein											Nst1_566
Nps_01890	Translation initiation factor 2 (IF-2; GTPase)			0.165975	164	18.1234	144	0.0303532	15.8321	98	0.0672017	Nst1_567	arCOG01560	J
Nps_01895	NDPsugar pyrophosphorylase involved in LPS biosynthesis/TIF 2B, gamma/epsilon subunit			0.124481	199							Nst1_568	arCOG00663	M
Nps_01900	Uncharacterized secreted protein	1										Nst1_569	arCOG06957	S
Nps_01910	Uncharacterized protein	1										Nst1_570
Nps_01915	Flp pilus assembly protein TadC	5										Nst1_571	arCOG01808	N
Nps_01920	Flp pilus assembly protein TadC	4										Nst1_572	arCOG01808	N
Nps_01925	Uncharacterized protein	1										Nst1_573
Nps_01930	Nucleoside diphosphate kinase			0.276625	105	21.6588	34	0.00605854	18.6291	26	0.0071625	Nst1_574	arCOG04313	F
Nps_01935	Ribosomal protein L24E											Nst1_575	arCOG01950	J
Nps_01940	Ribosomal protein S28E/S33			0.152144	177	20.1443	93	0.0144567	18.3103	38	0.0211457	Nst1_576	arCOG04314	J
Nps_01945	Uncharacterized membrane protein, required for N-linked glycosylation	21										Nst1_577	arCOG02044	R
Nps_01950	UDP-N-acetylmuramyl pentapeptide phosphotransferase/UDP-N-acetylglucosamine-1-phosphate transferase	9										Nst1_578	arCOG03199	M
Nps_01955	Polysaccharide biosynthesis protein, Mvin family	12										Nst1_579	arCOG02209	R
Nps_01960	Sugar kinase, ribokinase family											Nst1_580	arCOG00014	G
Nps_01970	Predicted Ser/Thr protein kinase											Nst1_581	arCOG01182	T
Nps_01975	Threonyl-tRNA synthetase			0.359613	73	21.2844	48	0.00513098	18.1125	46	0.0178843	Nst1_582	arCOG00401	J
Nps_01980	tRNA splicing endonuclease												arCOG01701	J
Nps_01985	tRNA splicing endonuclease											Nst1_395	arCOG01702	J
Nps_01995	Archaeal flagellins	1	+									Nst1_396	arCOG01829	N
Nps_02000	SAM-dependent methyltransferase related to tRNA (uracil-5-)-methyltransferase											Nst1_397	arCOG00122	J
Nps_02005	Uncharacterized protein	1	+									Nst1_398
Nps_02010	Archaeal flagellin	2	+									Nst1_399	arCOG01829	N
Nps_02020	Cysteine desulfurase activator SufB											Nst1_400	arCOG01715	O
Nps_02025	Predicted P-loop ATPase fused to an acetyltransferase			0.221314	134							Nst1_401	arCOG01951	R
Nps_02030	Reverse gyrase											Nst1_402	arCOG01526	L
Nps_02035	DNA replication initiation complex subunit, GINS15 family											Nst1_403	arCOG00551	L
Nps_02040	Ribosomal protein L44E											Nst1_404	arCOG04109	J
Nps_02045	Uncharacterized conserved protein			0.262794	119							Nst1_405	arCOG05037	S
Nps_02050	Archaeal enzyme of ATP-grasp superfamily			0.274689	110							Nst1_406	arCOG00348	R
Nps_02055	Predicted Zn-ribbon RNA-binding protein											Nst1_407	arCOG00906	J
Nps_02060	Translation initiation factor 2, alpha subunit (eIF-2alpha)											Nst1_408	arCOG04107	J
Nps_02065	Uncharacterized protein	1										Nst1_409
Nps_02070	Uncharacterized protein	1	+									Nst1_410
Nps_02075	Uncharacterized secreted or membrane protein	1										Nst1_411
Nps_02080	Release factor eRF1											Nst1_412	arCOG01741	J
Nps_02085	Uncharacterized membrane protein	7										Nst1_413
Nps_02090	Uncharacterized protein											Nst1_414
Nps_02095	Chromosome segregation ATPase			0.553253	44	17.7642	148					Nst1_415	arCOG00371	D
Nps_02100	ribosomal protein S11											Nst1_416
Nps_02105	DNA polymerase elongation subunit (family B)			0.294564	95	20.3656	80	0.0302376	14.3599	115	0.0452443	Nst1_417	arCOG00328	L
Nps_02110	RNA 3'-P ligase, RtcB family protein			0.663941	32	22.0822	26	0.0362766	18.0625	48	0.0232727	Nst1_418	arCOG04246	J
Nps_02115	Uncharacterized membrane protein	12										Nst1_419
Nps_02120	Uncharacterized conserved membrane protein	5										Nst1_420	arCOG01572	S
Nps_02130	orc1/cdc6 family replication initiation protein fused to HTH domain			0.193638	144							Nst1_421	arCOG00472	L
Nps_02135	tRNA(Ile)-lysidine synthase MesJ											Nst1_422	arCOG00042	D
Nps_02140	Uncharacterized conserved membrane protein	4										Nst1_424
Nps_02145	DNA-directed RNA polymerase, subunit N (RpoN/RPB10)											Nst1_425	arCOG04244	K
Nps_02150	Predicted GTPase, probable translation factor			0.248963	125	21.0664	53	0.063522				Nst1_426	arCOG00357	J
Nps_02160	Archaeal DNA-binding protein			2.19917	5	23.8627	12	0.0229616	21.7037	4	0.0646446	Nst1_427	arCOG01753	K
Nps_02165	Ribosomal protein S17E											Nst1_428	arCOG01885	J
Nps_02170	Inorganic pyrophosphatase			0.589129	38	21.9103	28	0.00746496	19.9163	16	0.0132291	Nst1_429	arCOG01711	C
Nps_02175	tRNA or rRNA cytosine-C5-methylase											Nst1_430	arCOG00973	J
Nps_02181	Aldehyde:ferredoxin oxidoreductase											Nst1_431	arCOG05072	C
Nps_02190	Archaeal adenylate kinase											Nst1_432	arCOG01039	F
Nps_02200	Uncharacterized membrane protein	4										Nst1_433
Nps_02205	Cysteinyl-tRNA synthetase											Nst1_434	arCOG00486	J
Nps_02210	Translation initiation factor 2, gamma subunit (eIF-2gamma; GTPase)			0.456432	53	17.8786	146	0.0253775				Nst1_435	arCOG01563	J
Nps_02215	PIN domain containing protein											Nst1_436	arCOG04312	R
Nps_02220	Predicted GTPase											Nst1_437	arCOG00358	R
Nps_02225	Uncharacterized protein	2										Nst1_438
Nps_02230	Predicted RNA-binding protein (contains PUA domain)											Nst1_439	arCOG00985	J
Nps_02235	Protein, predicted to be involved in DNA repair											Nst1_440	arCOG04269	S
Nps_02240	Diphthamide synthase subunit DPH2											Nst1_441	arCOG04112	J
Nps_02245	Type II secretion system protein F	10										Nst1_442	arCOG01814	N
Nps_02250	ATPase involved in archaeal flagella biosynthesis			0.179864	154	20.6912	61	0.0512613				Nst1_443	arCOG01818	N
Nps_02255	Uncharacterized protein											Nst1_444
Nps_02260	Uncharacterized protein			0.165975	165							Nst1_445
Nps_02265	Uncharacterized protein	1										Nst1_446
Nps_02270	Mg-dependent DNase					17.2774	150	0.0221287				Nst1_447	arCOG00891	L
Nps_02275	Transcription initiation factor IIE, alpha subunit											Nst1_448	arCOG04270	K
Nps_02280	Archaeal Glu-tRNAGln amidotransferase subunit E (contains GAD domain)			0.165975	166							Nst1_449	arCOG01719	J
Nps_02285	HIT family hydrolase											Nst1_450	arCOG00419	F
Nps_02290	RecA/RadA recombinase											Nst1_451	arCOG00417	L
Nps_02295	tRNA nucleotidyltransferase (CCA-adding enzyme)			0.179864	155							Nst1_452	arCOG04249	J
Nps_02300	Peptide chain release factor 1 (eRF1)											Nst1_453	arCOG01742	J
Nps_02305	Serine/threonine protein kinase involved in cell cycle control											Nst1_454	arCOG01180	T
Nps_02310	Uncharacterized protein	8										Nst1_455
Nps_02315	Uncharacterized protein											Nst1_456
Nps_02320	Ribosomal protein S2			0.428769	57	18.8296	125	0.0174117	17.7283	60	0.00341425	Nst1_457	arCOG04245	J
Nps_02325	Ribosomal protein L2			0.359613	74	20.3183	82	0.0147123	16.4579	81	0.0190163	Nst1_458	arCOG04067	J
Nps_02330	Ribosomal protein L23											Nst1_459	arCOG04072	J
Nps_02335	Ribosomal protein L4			0.262794	120	20.1949	88	0.03841				Nst1_460	arCOG04071	J
Nps_02340	Archaeal flagella assembly protein J	10										Nst1_461	arCOG01809	N
Nps_02345	Ribosome biogenesis protein, NOL1/NOP2/fmu family											Nst1_462	arCOG02285	J
Nps_02350	ATPase involved in DNA replication HolB, large subunit			0.359613	75	23.2452	16	0.0358845	20.5036	12	0.0266405	Nst1_463	arCOG00470	L
Nps_02355	Uncharacterized protein			0.442628	55	20.5791	67	0.0517487	17.8633	56	0.020496	Nst1_466
Nps_02360	Uncharacterized protein											Nst1_464
Nps_02365	Uncharacterized conserved protein	1										Nst1_467	arCOG05419	S
Nps_02370	Uncharacterized protein											Nst1_468
Nps_02375	ATPase involved in DNA replication HolB, small subunit			0.995856	17	21.1692	50	0.0522095	17.1992	72	0.016897	Nst1_469	arCOG00469	L
Nps_02380	Methylase of polypeptide chain release factors											Nst1_470	arCOG00109	J
Nps_02385	Mg-dependent DNase											Nst1_471	arCOG00891	L
Nps_02390	Exonuclease III											Nst1_472	arCOG02207	L
Nps_02395	Aldehyde Dehydrogenase			0.221314	135	18.9399	120	0.0237465	15.3535	107	0.0629868	Nst1_473	arCOG01252	C
Nps_02400	Predicted ATPase (AAA+ superfamily)			0.414938	60	18.5228	134	0.151367					arCOG03167	R
Nps_02405	Uncharacterized protein
Nps_02410	Uncharacterized conserved protein											Nst1_480	arCOG04253	S
Nps_02415	Thiol-disulfide isomerase or thioredoxin			0.428769	58	18.9725	119	0.0297627	18.2709	40	0.0183002	Nst1_479	arCOG01218	O
Nps_02420	Uncharacterized protein											Nst1_478
Nps_02425	Thioredoxin reductase			0.331953	88	21.0095	56	0.0141784	17.2595	70	0.0107855	Nst1_477	arCOG01296	O
Nps_02430	Predicted metal-sulfur cluster biosynthetic enzyme											Nst1_476	arCOG01845	R
Nps_02435	Uncharacterized protein											Nst1_394
Nps_02445	DNA-directed RNA polymerase subunit D			0.331953	89	18.3497	137	0.0546755				Nst1_393	arCOG04241	K
Nps_02450	Uncharacterized membrane protein	3	+									Nst1_392
Nps_02455	Valyl-tRNA synthetase			0.124481	200	19.4575	106	0.0215116	16.1213	91	0.00408299	Nst1_391	arCOG00808	J
Nps_02460	Triosephosphate isomerase			0.165975	167	19.9592	97	0.00414666				Nst1_387	arCOG01087	G
Nps_02465	Cation transport ATPase	9										Nst1_386	arCOG01578	P
Nps_02470	Glycosyltransferase	4										Nst1_385	arCOG01389	M
Nps_02475	Metal-dependent hydrolase of the beta-lactamase superfamily											Nst1_384	arCOG00501	R
Nps_02480	Uncharacterized protein											Nst1_383
Nps_02490	Uncharacterized protein								16.3413	85	0.0132922	Nst1_382
Nps_02495	Leucyl-tRNA synthetase			0.497925	48	18.497	135	0.0239443	15.0957	111	0.0183147	Nst1_381	arCOG00809	J
Nps_02500	Ribosomal protein S3AE			0.622466	35	22.1415	24	0.00256256	18.3657	35	0.0160998	Nst1_380	arCOG04186	J
Nps_02505	SAM-dependent methyltransferase fused to PUA domain											Nst1_379	arCOG00032	R
Nps_02510	Archaeal serine protease	1										Nst1_378	arCOG01937	R
Nps_02515	Uncharacterized protein											Nst1_377
Nps_02525	Uncharacterized secreted or membrane protein	1										Nst1_376
Nps_02530	Sulfur transfer protein involved in thiamine biosynthesis											Nst1_375	arCOG00535	H
Nps_02535	Glucose-6-phosphate isomerase			0.152144	178				15.5718	101		Nst1_374	arCOG00052	G
Nps_02540	Amidase related to nicotinamidase			0.152144	179							Nst1_373	arCOG01943	Q
Nps_02545	GCN5-related N-acetyltransferase
Nps_02550	ABC-type multidrug transport system, permease component	5										Nst1_372	arCOG01467	V
Nps_02555	ABC-type multidrug transport system, ATPase component											Nst1_371	arCOG00196	V
Nps_02560	Minimal nucleotidyltransferase											Nst1_370	arCOG01205	R
Nps_02565	Predicted antitoxin associated with PIN domain											Nst1_368	arCOG02217	K
Nps_02570	PIN domain containing protein											Nst1_367	arCOG00726	V
Nps_02575	CTP synthase
Nps_02580	Uncharacterized protein
Nps_02585	cysteine desulfurase, SufS subfamily			0.235131	131	19.0487	116	0.0169804	15.5435	103	0.00343179
Nps_02590	Uncharacterized protein
Nps_02595	Uncharacterized secreted protein	1	+									Nst1_361
Nps_02605	Predicted membrane-bound dolichyl-phosphate-mannose-protein mannosyltransferase	10										Nst1_360	arCOG00561	O
Nps_02610	Uncharacterized membrane protein	1										Nst1_359
Nps_02615	Uncharacterized protein	1										Nst1_358
Nps_02620	Uncharacterized protein	1										Nst1_357
Nps_02625	Uncharacterized secreted or membrane protein	2	+									Nst1_356
Nps_02630	Uncharacterized protein
Nps_02631	Acyl-CoA synthetase (NDP forming)											Nst1_353	arCOG01340	C
Nps_02635	Predicted transcriptional regulator											Nst1_352	arCOG00017	R
Nps_02640	Permease of the major facilitator superfamily	10										Nst1_350	arCOG00132	G
Nps_02650	tRNA m(1)G methyltransferase			0.138313	191							Nst1_349	arCOG00967	J
Nps_02655	Uncharacterized protein											Nst1_348
Nps_02665	S-adenosylmethionine decarboxylase related protein											Nst1_347
Nps_02670	Wybutosine (yW) biosynthesis enzyme, Fe-S oxidoreductase											Nst1_346	arCOG04174	J
Nps_02671	Ribosomal protein L39E											Nst1_345	arCOG04177	J
Nps_02675	Flp pilus assembly protein TadC	4										Nst1_344	arCOG01808	N
Nps_02680	Phosphoenolpyruvate synthase/pyruvate phosphate dikinase			1.74274	8	23.6088	14	0.00727278	18.5684	27	0.0141964	Nst1_343	arCOG01111	G
Nps_02685	Glycosyltransferase											Nst1_342	arCOG01417	M
Nps_02690	Uncharacterized protein			0.843768	24	20.639	62	0.0161576	17.4578	66	0.00436852	Nst1_340
Nps_02695	Ribosomal protein L7AE			0.871369	21	21.4591	42	0.0151348	18.6757	24	0.00926351	Nst1_339	arCOG01751	J
Nps_02700	Predicted RNA-binding protein, contains TRAM domain											Nst1_338	arCOG01641	R
Nps_02705	Reverse gyrase											Nst1_337	arCOG01526	L
Nps_02710	Translation elongation factor EF-1beta											Nst1_336	arCOG01988	J
Nps_02715	Predicted Zn-ribbon RNA-binding protein with a function in translation											Nst1_335	arCOG01989	J
Nps_02720	Uncharacterized membrane protein											Nst1_334
Nps_02725	THUMP domain associated with SAM-dependent methyltransferase	3										Nst1_333	arCOG00048	L
Nps_02730	Nitroreductase											Nst1_332	arCOG00288	C
Nps_02735	Sugar-specific transcriptional regulator TrmB			2.97373	4	24.141	7	0.00900636	20.3737	13	0.0108556	Nst1_331	arCOG02037	K
Nps_02740	ATP-dependent DNA ligase			0.331953	90	18.1988	140	0.00631591	15.2476	109	0.0187746	Nst1_330	arCOG01347	L
Nps_02745	Cell division GTPase			1.17566	15	21.5421	41	0.00696522	18.4835	29	0.0119418	Nst1_329	arCOG02201	D
Nps_02750	Uncharacterized protein	1	+									Nst1_328
Nps_02755	L-asparaginase/archaeal Glu-tRNAGln amidotransferase subunit D			0.359613	76	19.4204	107	0.0185792	16.3333	86	0.0114811	Nst1_327	arCOG01924	E
Nps_02760	Methionyl-tRNA synthetase, fragment											Nst1_326	arCOG00810	J
Nps_02765	Deoxyhypusine synthase			0.414938	61	20.3899	79	0.0324977	17.2302	71	0.0475018	Nst1_325	arCOG04142	O
Nps_02770	Predicted GTPase											Nst1_324	arCOG00350	R
Nps_02775	Uncharacterized protein					21.3209	46	0.0119835				Nst1_323
Nps_02780	Aldehyde:ferredoxin oxidoreductase			0.221314	136	19.3486	109	0.0197078					arCOG05072	C
Nps_02790	Undecaprenyl pyrophosphate synthase
Nps_02800	HerA helicase											Nst1_322	arCOG00284	L
Nps_02805	Predicted membrane or secreted protein	1										Nst1_321
Nps_02810	Uncharacterized protein	1										Nst1_320
Nps_02815	Predicted membrane or secreted protein	1										Nst1_319
Nps_02820	Uncharacterized protein	1										Nst1_318
Nps_02825	Ribosomal protein S19E (S16A)			0.165975	168							Nst1_317	arCOG01344	J
Nps_02830	Ribosomal protein L37AE/L43A											Nst1_316	arCOG04208	J
Nps_02835	DNA-directed RNA polymerase, subunit RPC10 (contains C4-type Zn-finger)											Nst1_315	arCOG04341	K
Nps_02840	Uncharacterized protein											Nst1_314
Nps_02845	Predicted cell division protein, SepF homolog			0.691563	29	21.3331	45	0.0134642	19.1403	21	0.0156485	Nst1_312	arCOG02263	D
Nps_02850	Prefoldin, chaperonin cofactor			0.294564	96							Nst1_311	arCOG01342	O
Nps_02855	Glutamyl- or glutaminyl-tRNA synthetase			0.19	147	24.4028	5	0.0889232	20.7984	9	0.0978529	Nst1_310	arCOG04302	J
Nps_02860	Transcription elongation factor Spt4/RpoE2, zinc finger protein											Nst1_309	arCOG04077	K
Nps_02865	DNA-directed RNA polymerase, subunit E'											Nst1_308	arCOG00675	K
Nps_02870	Eukaryotic-type DNA primase, large subunit											Nst1_307	arCOG03013	L
Nps_02875	Ribonuclease M5 (contains TOPRIM domain)											Nst1_306	arCOG01486	L
Nps_02880	Uncharacterized protein											Nst1_305
Nps_02885	Uncharacterized protein											Nst1_304
Nps_02890	Ribosomal protein L32E			0.152144	180	21.6521	35	0.0258313	18.3736	33	0.0302346	Nst1_303	arCOG00781	J
Nps_02895	Ribosomal protein L6P			0.276625	106	20.7463	60	0.0167707	18.1652	43	0.028894	Nst1_302	arCOG04090	J
Nps_02900	Ribosomal protein L5			0.221314	137	21.4237	44	0.0248838	18.4767	30	0.0474495	Nst1_301	arCOG04092	J
Nps_02905	Ribosomal protein S4E			0.274689	111	16.908	152	0.0206859				Nst1_300	arCOG04093	J
Nps_02910	Ribosomal protein L24			0.411657	66	21.4395	43	0.00728627	17.8729	55	0.0110387	Nst1_299	arCOG04094	J
Nps_02915	Ribosomal protein L14											Nst1_298	arCOG04095	J
Nps_02920	Ribosomal protein S17			0.165975	169				17.3051	69	0.00976186	Nst1_297	arCOG04096	J
Nps_02930	Ribonuclease P protein component 4
Nps_02935	Uncharacterized protein											Nst1_292
Nps_02940	Peptidyl-tRNA hydrolase											Nst1_291	arCOG04228	J
Nps_02945	Uncharacterized protein											Nst1_290
Nps_02950	Membrane-bound metal-dependent hydrolase	5										Nst1_289	arCOG01744	R
Nps_02955	2'-5' RNA ligase											Nst1_288	arCOG01736	J
Nps_02960	Ribosomal protein L40E			0.138313	192							Nst1_287	arCOG04049	J
Nps_02965	Predicted membrane-associated Zn-dependent protease	3										Nst1_286	arCOG04064	M
Nps_02970	Predicted RNA-binding protein of the translin family											Nst1_285	arCOG04318	J
Nps_02975	tRNA pseudouridine synthase D			0.152144	181							Nst1_284	arCOG04252	J
Nps_02980	Tryptophanyl-tRNA synthetase			0.124481	201							Nst1_283	arCOG01887	J
Nps_02990	Uncharacterized membrane protein	5										Nst1_282
Nps_02995	Putative intracellular protease/amidase											Nst1_281	arCOG00769	R
Nps_03000	Uncharacterized protein											Nst1_280
Nps_03005	AP endonuclease family enzyme											Nst1_279	arCOG01895	R
Nps_03010	Preprotein translocase subunit SecY	10										Nst1_278	arCOG04169	U
Nps_03015	OxaA/SpoJ/YigC translocase/secretase, sec-independent itegration of nascent memrane proteins into membrane	3										Nst1_277	arCOG02673	U
Nps_03020	Ribosomal protein L34E					22.4447	21	0.00992086	18.3137	37	0.033671	Nst1_276	arCOG04168	J
Nps_03025	Ribosomal protein L14E/L6E/L27E			0.414938	62	19.68	102	0.0329821	16.1914	88		Nst1_275	arCOG04167	J
Nps_03035	Uncharacterized conserved protein											Nst1_272	arCOG04214	S
Nps_03040	Uncharacterized protein			0.124481	202
Nps_03045	Predicted metal-dependent hydrolase related to alanyl-tRNA synthetase HxxxH domain											Nst1_271	arCOG01254	R
Nps_03050	ATP cone domain											Nst1_270	arCOG03714	F
Nps_03055	5'-3' exonuclease (including N-terminal domain of PolI)			0.342877	81	20.5689	68	0.0567885	16.9599	75	0.0854223	Nst1_267	arCOG04050	L
Nps_03060	Glucan phosphorylase			0.318119	93	18.8957	121	0.0260069	15.5762	100		Nst1_266	arCOG01421	G
Nps_03065	Glycyl-tRNA synthetase (class II)			0.221314	138	18.6389	132	0.11686	16.0878	93		Nst1_265	arCOG00405	J
Nps_03070	Uncharacterized protein	2										Nst1_264
Nps_03075	Uncharacterized protein	1										Nst1_264
Nps_03080	Uncharacterized protein	1										Nst1_264
Nps_03085	mRNA degradation ribonuclease J1/J2 (metallo-beta-lactamase superfamily)											Nst1_263	arCOG00546	J
Nps_03090	Uncharacterized protein	1										Nst1_262
Nps_03095	Uncharacterized protein	1										Nst1_261
Nps_03100	ATPase involved in archaeal flagella biosynthesis			0.274689	112							Nst1_260	arCOG01817	N
Nps_03105	Flp pilus assembly protein TadC	6										Nst1_259	arCOG01808	N
Nps_03110	Translation elongation factor G, EF-G (GTPase)			1.71577	10	21.6271	36	0.0116608	18.1515	44	0.0128107	Nst1_257	arCOG01559	J
Nps_03115	Zinc finger domain containing protein (CDGSH-type)											Nst1_256	arCOG01667	S
Nps_03120	Uncharacterized protein	1										Nst1_255
Nps_03125	Predicted ATPase of PP-loop superfamily											Nst1_254	arCOG00035	R
Nps_03130	GMP synthase - Glutamine amidotransferase domain											Nst1_253	arCOG00090	F
Nps_03135	S-layer domain	2										Nst1_252	arCOG02079	M
Nps_03140	Predicted RNA-binding protein homologous to eukaryotic snRNP					20.8452	58					Nst1_251	arCOG01695	K
Nps_03145	PD-(D/E)XK superfamily nuclease											Nst1_250	arCOG00793	R
Nps_03150	Ferredoxin											Nst1_249	arCOG00349	C
Nps_03155	Ferredoxin											Nst1_248	arCOG00349	C
Nps_03160	Uncharacterized membrane protein	5										Nst1_247
Nps_03165	Uncharacterized membrane protein	5										Nst1_246
Nps_03170	Uncharacterized membrane protein	5										Nst1_245
Nps_03175	Protein containing two CBS domains			1.92669	7	18.7628	130	0.01228				Nst1_244	arCOG00601	R
Nps_03176	RNA-binding protein Rrp4 or related protein (contain S1 domain and KH domain)			0.179864	156							Nst1_243	arCOG00678	J
Nps_03180	Ribonuclease PH			0.138313	193							Nst1_242	arCOG01575	J
Nps_03185	Uncharacterized protein	2										Nst1_241
Nps_03190	Uncharacterized protein	4		0.663941	33	22.451	20	0.00802383	18.3809	32	0.0147965	Nst1_240
Nps_03195	Lhr-like helicase											Nst1_239	arCOG00557	R
Nps_03200	Predicted ICC-like phosphoesterase											Nst1_238	arCOG01150	R
Nps_03205	Ribosomal protein L35AE/L33A			0.589129	39	20.271	85	0.0126331	17.6344	61	0.0141238	Nst1_237	arCOG04304	J
Nps_03210	Minimal nucleotidyltransferase fused to HEPN domain			0.456432	54	18.801	126	0.0339302	15.5056	105	0.0377967	Nst1_236	arCOG01204	R
Nps_03215	HIT family hydrolase											Nst1_235	arCOG00419	F
Nps_03220	Uncharacterized membrane protein	10										Nst1_234
Nps_03225	Ribosomal protein L41E											Nst1_233	arCOG06624	J
Nps_03235	Queuine/archaeosine tRNA-ribosyltransferase			0.152144	182							Nst1_232	arCOG00989	J
Nps_03240	Uncharacterized protein											Nst1_231
Nps_03245	Ribosomal protein S19			0.294564	97	21.9317	27	0.0177417	18.2721	39	0.00768873	Nst1_230	arCOG04099	J
Nps_03250	Flp pilus assembly protein TadC	5										Nst1_229	arCOG01808	N
Nps_03255	Flp pilus assembly protein TadC	4										Nst1_228	arCOG01808	N
Nps_03260	VirB11 component, or related ATPase involved in archaeal flagella biosynthesis											Nst1_227	arCOG01817	N
Nps_03270	Prolyl-tRNA synthetase			0.124481	203	19.6996	101	0.0247009	14.3526	116	0.0359373	Nst1_226	arCOG00402	J
Nps_03275	Uncharacterized protein											Nst1_224
Nps_03280	CobQ/CobB/MinD/ParA ATPase											Nst1_223	arCOG00589	R
Nps_03285	Diphthamide synthase subunit DPH2											Nst1_222	arCOG04112	J
Nps_03290	HAD superfamily hydrolase			0.193638	145							Nst1_221	arCOG02293	R
Nps_03295	AAA family ATPase			0.179864	157							Nst1_220	arCOG00438	R
Nps_03300	Uncharacterized protein containing a von Willebrand factor type A (vWA) domain											Nst1_219	arCOG02900	R
Nps_03305	Ribosomal protein L10AE/L16			0.248963	126	22.334	22	0.0168094	19.5313	20	0.0162226	Nst1_218	arCOG04113	J
Nps_03310	Ribosomal protein L30			0.318119	94	20.1462	92	0.0523829	15.9528	94	0.00305102	Nst1_217	arCOG04086	J
Nps_03315	Ribosomal protein S5			0.294564	98	20.5114	69	0.0198341	18.3689	34	0.013051	Nst1_216	arCOG04087	J
Nps_03316	Ribosomal protein L37E											Nst1_215	arCOG04126	J
Nps_03320	Glycosyltransferase	4		0.179864	158							Nst1_214	arCOG00894	M
Nps_03325	Histidyl-tRNA synthetase			0.193638	146	21.0214	55	0.0161043				Nst1_213	arCOG00404	J
Nps_03330	Ribosomal protein L15											Nst1_212	arCOG00779	J
Nps_03335	Ribosomal protein L19E			0.274689	113	20.2018	87	0.00680739	18.026	49	0.0131424	Nst1_211	arCOG04089	J
Nps_03340	Uncharacterized protein			0.387275	68							Nst1_210
Nps_03350	Uncharacterized protein	1	+									Nst1_208
Nps_03355	Uncharacterized protein	1										Nst1_207
Nps_03360	Uncharacterized protein	1										Nst1_206
Nps_03365	Ribosomal protein L22			0.274689	114	22.3144	23	0.0717455	17.1618	73		Nst1_205	arCOG04098	J
Nps_03370	Ribosomal protein S3			0.484945	51	20.4735	74	0.0270006	17.355	68	0.0120601	Nst1_204	arCOG04097	J
Nps_03375	2,3-bisphosphoglycerate-independent phosphoglycerate mutase											Nst1_203	arCOG01696	G
Nps_03390	Ribonucleotide reductase class II (contains intein)			0.428769	59	18.8606	124	0.0992089				Nst1_202	arCOG03713	F
Nps_03395	Icc family phosphoesterase											Nst1_201	arCOG01145	R
Nps_03400	Predicted GTPase											Nst1_200	arCOG00352	R
Nps_03405	Molecular chaperone (HSP20 family)			0.954357	19	23.3337	15	0.0321756	19.7432	18	0.0343953	Nst1_199	arCOG01832	O
Nps_03410	Predicted dioxygenase											Nst1_198	arCOG01728	R
Nps_03415	Archaeal Glu-tRNAGln amidotransferase subunit E (contains GAD domain)			0.248963	127	17.0737	151	0.0423283				Nst1_197	arCOG01719	J
Nps_03420	Putative archaeal flagellar protein G	1										Nst1_196	arCOG01822	N
Nps_03425	Uncharacterized protein											Nst1_194
Nps_03430	Uncharacterized protein	1
Nps_03440	NurA 5'-3' nuclease			0.124481	204							Nst1_193	arCOG00367	L
Nps_03450	Uncharacterized protein											Nst1_192
Nps_03455	ABC-type multidrug transport system, ATPase and permease component	6										Nst1_189	arCOG02841	V
Nps_03460	Ribosomal protein L18			0.262794	121	18.1943	141	0.0313888	16.1239	90	0.0507102	Nst1_187	arCOG04088	J
Nps_03465	Uncharacterized protein											Nst1_186
Nps_03470	Ribosomal protein S8			0.235131	132	19.187	112	0.0345473	16.4256	82		Nst1_185	arCOG04091	J
Nps_03475	Ribosomal protein S14			0.165975	170							Nst1_184	arCOG00782	J
Nps_03480	Possible nuclease of RNase H fold, RuvC/YqgF family			0.165975	171							Nst1_183	arCOG04219	R
