# Supplementary material for: Genomics-informed isolation and characterization of a symbiotic Nanoarchaeota system from a terrestrial geothermal environment
Source: Nat Commun. 2016 Jul 5;7:12115. doi: 10.1038/ncomms12115 (PMC4935971; doi:10.1038/ncomms12115)
Supplement: Supplementary Data 2 — Most abundant Nanopusillus proteins based on proteomic analysis. [file ncomms12115-s3.xlsx]

## Sheet: Nanopusillus top abundance
Supplementary Data 2. Most abundant Nanopusillus proteins based on proteomic analysis
Gene locus	Product (arCOG-based annotation)	% MS spectra	MIT rank	IDP MS1 rank
Nps_00675	Archaeal histones (H3, H4)	9.82019	1	1
Nps_01155	Chaperonin GroEL (HSP60 family)	3.90041	8	11
Nps_00095	Translation elongation factor EF-1alpha (GTPase)	3.5823	2	3
Nps_02735	Sugar-specific transcriptional regulator TrmB	2.97372	13	7
Nps_02160	Archaeal DNA-binding protein	2.19917	4	12
Nps_00635	Cell division GTPase	2.17151	7	6
Nps_02680	Phosphoenolpyruvate synthase/pyruvate phosphate dikinase	1.74274	27	14
Nps_01090	ATPase of the AAA+ class , CDC48 family	1.71508	57	38
Nps_03110	Translation elongation factor G, EF-G (GTPase)	1.71508	44	36
Nps_01340	Histone core domain protein	1.63209	3	2
Nps_01010	Peroxiredoxin	1.52144	6	4
Nps_00710	Peroxiredoxin	1.46611	5	8
Nps_01400	RecA/RadA recombinase	1.45228	19	13
Nps_02745	Cell division GTPase	1.17566	29	41
Nps_01335	DNA polymerase sliding clamp subunit (PCNA homolog)	1.14799	15	18
Nps_02170	Inorganic pyrophosphatase	0.580913	16	28
Nps_01745	Membrane protease subunit, stomatin/prohibitin homolog	0.484094	11	10
Nps_02855	Glutamyl- or glutaminyl-tRNA synthetase	0.19	9	5
Nps_02350	ATPase involved in DNA replication HolB, large subunit	0.36	12	16
Nps_01085	Protein implicated in RNA metabolism, contains PRC-barrel domain	0.41	10	17
Nps_00580	Ribosomal protein S7	0.35	14	19
Nps_03305	Ribosomal protein L10AE/L16	0.25	20	22
