# Supplementary material for: Genomics-informed isolation and characterization of a symbiotic Nanoarchaeota system from a terrestrial geothermal environment
Source: Nat Commun. 2016 Jul 5;7:12115. doi: 10.1038/ncomms12115 (PMC4935971; doi:10.1038/ncomms12115)
Supplement: Supplementary Data 3 — Acidilobus 7A protein genes and proteomic relative abundance data. [file ncomms12115-s4.xlsx]

## Sheet: Acidilobus genes and proteome
Supplementary Data 3. Acidilobus 7A protein genes and proteomic relative abundance data
Gene locus	Product	TMD	Signal peptide	% MS spectra	spectral rank	average IDP MS1	IDP MS1 rank	RSD IDP MS1	average MIT Int	MIT rank	RSD MIT Int
SE86_00005	orc1/cdc6 family replication initiation protein			0.0413926	473	24.67	316	0.003	19.34	606	0.006
SE86_00010	transcriptional regulator TrmB
SE86_00015	molybdenum cofactor biosynthesis protein C			0.0125656	794	20.13	814	0.064	16.57	817	0.078
SE86_00020	hypothetical protein
SE86_00025	phosphoesterase RecJ domain protein			0.0103481	847	20.82	764	0.024	17.27	777	0.03
SE86_00030	hypothetical protein	1	+	0.00591322	958	19.98	825	0.068	16.18	836	0.023
SE86_00035	aconitate hydratase 1			0.507798	35	27.66	37	0.003	25.08	34	0.002
SE86_00040	transposase, IS605 OrfB family
SE86_00045	sugar transporter	1
SE86_00050	hypothetical protein			0.00591322	959	24.72	307	0.143	16.85	799
SE86_00055	hypothetical protein
SE86_00060	Deoxyribose-phosphate aldolase			0.0376968	503	25.33	241	0.002	21.51	321	0.006
SE86_00065	D-lactate dehydrogenase (cytochrome)			0.0705891	338	23.62	459	0.009	20.32	477	0.004
SE86_00070	Lysine exporter protein (LYSE/YGGA)	1
SE86_00075	O-methyltransferase family 3
SE86_00080	hypothetical protein			0.0853722	288	27.02	64	0.004	22.81	185	0.007
SE86_00085	hypothetical protein	4
SE86_00090	Lysine exporter protein (LYSE/YGGA)	6	+
SE86_00095	hypothetical protein			0.0716978	328	24.52	341	0.014	22.2	244	0.037
SE86_00100	hypothetical protein	1
SE86_00105	regulatory protein ArsR			0.00332619	1063
SE86_00110	hypothetical protein	3	+
SE86_00115	hypothetical protein			0.0269791	592
SE86_00120	UPF0095 protein			0.198093	110	25.55	209	0.009	21.75	299	0.004
SE86_00125	DNA polymerase Pol2			0.119004	215	24.27	377	0.005	21.08	381	0.007
SE86_00130	Mn2+ and Fe2+ transporter of the NRAMP family	8
SE86_00135	Thymidylate kinase			0.0255008	607
SE86_00140	hypothetical protein	2
SE86_00145	hypothetical protein	1	+
SE86_00150	hypothetical protein			0.00554365	975	21	749	0.007	18.16	715	0.011
SE86_00155	6-phosphogluconate dehydrogenase NAD-binding protein			0.0713283	332	24.8	295	0.006	20.48	454	0.024
SE86_00160	NMD3 family protein			0.0280878	581	22.02	663	0.028	19.16	632	0.055
SE86_00165	Translation initiation factor 1A			0.0354793	520	24.05	410	0.009	21.91	279	0.022
SE86_00170	Non-specific serine/threonine protein kinase			0.0062828	944	18.7	870	0.047	16.51	820
SE86_00175	KH domain protein			0.0229137	635	23.04	526	0.007	19.72	556	0.006
SE86_00180	transposase, IS605 OrfB family
SE86_00185	Ketol-acid reductoisomerase			0.0665238	359	24.96	279	0.003	21.41	333	0.009
SE86_00190	Tyrosyl-tRNA synthetase			0.0391751	490	22.05	661	0.012	19.37	604	0.015
SE86_00195	2,5-didehydrogluconate reductase			0.0380664	499	22.78	557	0.004	19.82	542	0.004
SE86_00200	protein of unknown function DUF1634	3
SE86_00205	protein of unknown function DUF81	7
SE86_00210	helix-turn-helix domain protein			0.019218	676	21.55	710	0.005	18.85	656	0.016
SE86_00215	Nascent polypeptide-associated complex protein			0.0144135	756	22.33	628	0.024	19.31	613	0.031
SE86_00220	Beta-Casp domain			0.0861113	285	24.55	336	0.013	21.28	347	0.011
SE86_00225	ABC-type transporter, integral membrane subunit	12		0.00406534	1032
SE86_00230	hypothetical protein
SE86_00235	hypothetical protein	1		0.00886984	878
SE86_00240	protein of unknown function DUF71 ATP-binding region			0.0291965	574	23.05	524	0.011	20.47	455	0.017
SE86_00245	GCN5-related N-acetyltransferase			0.034001	531
SE86_00250	GPR1/FUN34/yaaH family protein	5
SE86_00255	acetate/CoA ligase			0.0439796	453	22.31	631	0.007	19.45	597	0.018
SE86_00260	hypothetical protein			0.00443492	1013	18.79	867	0.022	16.38	827	0.008
SE86_00265	DNA mismatch repair protein MutS domain protein			0.00886984	879	18.87	864	0.028	14.69	859	0.008
SE86_00270	DNA mismatch repair protein MutS domain protein			0.0151526	740	18.56	876	0.041	15.71	848	0.022
SE86_00275	amidohydrolase 2			0.0140439	764	20.2	805	0.027	16.17	838	0.014
SE86_00280	hypothetical protein			0.0103481	848	19.98	826	0.01	18.09	721	0.023
SE86_00290	hypothetical protein	6							16.22	834	0.04
SE86_00295	ribosome biogenesis protein NEP1-like protein
SE86_00300	major facilitator superfamily MFS_1	12
SE86_00305	Polyketide cyclase/dehydrase			0.00369576	1043
SE86_00310	Rubrerythrin			0.195506	111
SE86_00315	hypothetical protein
SE86_00320	HAD-superfamily hydrolase, subfamily IA, variant 1			0.0158918	733	20.12	815	0.079
SE86_00325	30S ribosomal protein S24e			0.13083	194	26.94	70	0.003	23.25	132	0.004
SE86_00330	30S ribosomal protein S27ae			0.0136743	773	23.86	438	0.009	19.25	619	0.023
SE86_00335	O-sialoglycoprotein endopeptidase			0.0258704	605	19.12	860	0.033	14.94	857	0.036
SE86_00340	Kae1-associated kinase Bud32			0.00369576	1044
SE86_00345	Nucleoside-triphosphatase rdgB
SE86_00350	hypothetical protein
SE86_00355	transposase IS891/IS1136/IS1341 family
SE86_00360	aminotransferase class V			0.0901767	277	24.42	354	0.009	21.47	328	0.01
SE86_00365						23.39	488	0.005	18.07	723	0.002
SE86_00370	hypothetical protein	2	+
SE86_00375	hypothetical protein	1	+
SE86_00380	UPF0145 protein ybjQ			0.00517407	987	20.02	821	0.027
SE86_00385	hypothetical protein
SE86_00390
SE86_00395	hypothetical protein			0.0510016	419	21.06	745	0.007	18.66	678	0.014
SE86_00400	hypothetical protein			0.0184788	688	21.16	737	0.016	18.19	713	0.024
SE86_00405	transcriptional regulator, AbrB family
SE86_00410
SE86_00415	AAA-4 family protein			0.04361	456	23.42	484	0.01	19.83	540	0.007
SE86_00420	hypothetical protein			0.0062828	945	21.77	691	0.011	18.64	682	0.004
SE86_00425	protein of unknown function DUF364			0.0203267	660
SE86_00430	Radical SAM domain protein			0.00369576	1045
SE86_00435	hypothetical protein			0.00997856	859	22.63	579	0.004	19.94	525	0.006
SE86_00440	SpoVT/AbrB domain-containing protein			0.0328923	540	22.43	613	0.002	19.92	528	0.011
SE86_00445	Butyryl-CoA dehydrogenase			0.163722	152	25.85	183	0.002	21.08	380	0.007
SE86_00450	alkyl hydroperoxide reductase			0.0328923	541	23.38	490	0.007	20.42	463	0.016
SE86_00455	hypothetical protein			0.00480449	1002
SE86_00460	sulfatase			0.0118264	813	17.91	880	0.014	14.36	862	0.017
SE86_00465	glycosyl transferase group 1			0.00702195	921	22.36	624	0.019	17.73	745	0.018
SE86_00470	glycosyl transferase group 1			0.0140439	765	20.7	772	0.038	16.69	808	0.023
SE86_00475	hypothetical protein	1
SE86_00480	Protein of unknown function DUF2079, membrane	11
SE86_00485	hypothetical protein
SE86_00490	methyltransferase FkbM family			0.0258704	606
SE86_00495	hypothetical protein		+
SE86_00500	hypothetical protein
SE86_00505	hypothetical protein
SE86_00510	glycosyl transferase family 2			0.0118264	814
SE86_00515	hypothetical protein			0.0225442	636	24.69	313	0.005	20.75	414	0.003
SE86_00520	glycosyl transferase group 1			0.0277182	583	22.82	552	0.012	18.86	655	0.021
SE86_00525	hypothetical protein	11
SE86_00530	glycosyl transferase group 1			0.021805	648	20.44	789	0.027	17.15	781	0.022
SE86_00535	glycosyl transferase family 2			0.0151526	741	20.25	799	0.003	16.28	830	0.014
SE86_00540	glycosyl transferase family 2			0.00850026	887
SE86_00545	hypothetical protein
SE86_00550	hypothetical protein
SE86_00555	hypothetical protein
SE86_00560	methyltransferase FkbM family
SE86_00565	hypothetical protein			0.00776111	896	21.88	677	0.078	18.74	671	0.073
SE86_00570	NADPH:quinone reductase			0.2284	90	27.01	65	0.006	23.33	127	0.005
SE86_00575	GCN5-related N-acetyltransferase
SE86_00580	peptidase S8 and S53 subtilisin kexin sedolisin	1		0.00369576	1046	20.23	802	0.003	17.48	757	0.024
SE86_00585	hypothetical protein	4		0.00406534	1033
SE86_00590	hypothetical protein	1		0.012196	805	20.25	800	0.021
SE86_00595	Linocin M18 bacteriocin protein			0.374381	49	27.01	66	0.006	24.48	49	0.001
SE86_00600	amidohydrolase			0.211767	99	26.54	98	0.004	22.87	174	0.003
SE86_00605	Peptidase S53 propeptide			0.01145	831
SE86_00610	Hydroxyacid-oxoacid transhydrogenase			0.0565452	397	24.47	350	0.006	21.52	320	0.007
SE86_00615	beta-lactamase domain protein			0.0225442	637	25.32	242	0.013	21.87	286	0.004
SE86_00620	Aldehyde ferredoxin oxidoreductase			0.041023	479	21.33	726	0.013	18.35	698	0.019
SE86_00625	4Fe-4S ferredoxin, iron-sulpur binding domain-containing protein			0.0946116	262	25.32	243	0.007	22.46	219	0.005
SE86_00630	tRNA sulfurtransferase			0.00332619	1064
SE86_00635	Sjogrens syndrome scleroderma autoantigen 1			0.012196	806	22.89	542	0.016	18.64	681	0.021
SE86_00640	hypothetical protein			0.0162614	724	19.2	855	0.042
SE86_00645	protein of unknown function DUF6 transmembrane	7
SE86_00650	TIP49 domain-containing protein			0.1482	166	25.94	166	0.002	22.69	199	0.002
SE86_00655	hypothetical protein			0.0299357	566	22.81	555	0.013	19.23	623	0.011
SE86_00660	hypothetical protein			0.0118264	815	21.8	686	0.041	19.04	642	0.02
SE86_00665	Creatininase			0.18331	124	24.35	364	0.009	23.68	91	0.009
SE86_00670	hypothetical protein	3
SE86_00675	hypothetical protein
SE86_00680	hypothetical protein
SE86_00685	urocanate hydratase			0.318205	62	26.45	105	0.002	23.66	94	0.001
SE86_00690	Agmatinase			0.0321532	550	23.71	454	0.009	21.12	373	0.016
SE86_00695	Histidine ammonia-lyase			0.0643063	362
SE86_00700	imidazolonepropionase			0.0173701	702	22.07	657	0.022	19.55	582	0.019
SE86_00705	Amidohydrolase 3			0.0388055	494	22.45	609	0.015	18.82	661	0.024
SE86_00710	Aminomethyltransferase			0.205854	106	26.75	80	0.001	23.96	76	0.006
SE86_00715	NADP-dependent oxidoreductase domain			0.251682	78	27.01	67	0.003	23.93	77	0.005
SE86_00720	fumarylacetoacetate (FAA) hydrolase			0.125	204	25.43	223	0.004	22.98	159	0.013
SE86_00725	Like-Sm ribonucleoprotein core			0.110873	236	25.42	226	0.003	22.31	232	0.016
SE86_00730	Myo-inositol-1-phosphate synthase GAPDH domain protein			0.112721	232	24.36	361	0.005	21.31	345	0.005
SE86_00735	protein of unknown function DUF81	8
SE86_00740	3-oxoacyl-[acyl-carrier-protein] reductase			0.0513711	417	24.13	399	0.01	21.17	365	0.014
SE86_00745	Lysylphosphatidylglycerol synthetase/glycosyltransferase AglD	5
SE86_00750	glycosyl transferase group 1			0.00480449	1003
SE86_00755	polysaccharide deacetylase			0.00591322	960	20.16	810	0.011	16.85	800	0.032
SE86_00760	CDP-alcohol phosphatidyltransferase	3
SE86_00765	protein of unknown function DUF72			0.0170005	711	22.56	592	0.015	19.72	558	0.015
SE86_00770	major facilitator superfamily MFS_1	14
SE86_00775	hypothetical protein	5
SE86_00780	hypothetical protein	11
SE86_00785	beta-lactamase domain protein			0.168157	140
SE86_00790	Gar1 protein RNA-binding family protein			0.0129352	784	22.15	651	0.094	16.98	790
SE86_00795	Transcription factor TFIIB cyclin-related protein
SE86_00800	DEAD/DEAH box helicase domain protein	1		0.025	616	19.7	838	0.007	16.5	821	0.012
SE86_00805	protein of unknown function DUF998	6		0.00369576	1047
SE86_00810	CBS domain containing protein			0.0421317	469	25.24	253	0.003	22.14	248	0.008
SE86_00815	biotin/lipoate A/B protein ligase			0.0317836	555	21.85	681	0.02	19.25	618	0.013
SE86_00820	Lipoate protein ligase
SE86_00825	coenzyme A transferase			0.35775	53	26.38	116	0.008	24.16	64	0.006
SE86_00830	Phosphoglycolate phosphatase			0.00923941	869	23.42	485	0.012	19.46	595	0.01
SE86_00835	protein of unknown function DUF422	6
SE86_00840	Indolepyruvate ferredoxin oxidoreductase			0.0328923	542	26.24	134	0.018	23.19	139	0.013
SE86_00845	indolepyruvate ferredoxin oxidoreductase, alpha subunit			0.258704	74	26.13	145	0.004	22.22	241	0.013
SE86_00850	hypothetical protein			0.00480449	1004	20.95	751	0.087	15.79	847	0.053
SE86_00855	protein of unknown function DUF488			0.00480449	1005
SE86_00860	Sulfate-transporting ATPase	12		0.050632	423	22.87	544	0.004	20.51	448	0.008
SE86_00865	hypothetical protein			0.00517407	988	18.91	862	0.018	17.6	748
SE86_00870	DEAD/H associated domain protein			0.00517407	989
SE86_00875	putative conserved protein UCP014484, transmembrane	3		0.0336315	532	23.55	465	0.003	20.46	456	0.007
SE86_00880	hypothetical protein			0.0170005	712	22.66	573	0.005	20.7	421	0.009
SE86_00885	Sterol-binding domain protein			0.0310444	560	24.14	397	0.01	21.42	332	0.007
SE86_00890	Propanoyl-CoA C-acyltransferase			0.871831	15	27.57	45	0.002	24.15	65	0.003
SE86_00895	protein of unknown function DUF35			0.166309	143	26.35	123	0.004	24.99	36	0.003
SE86_00900	hypothetical protein
SE86_00905	transposase, IS605 OrfB family
SE86_00910	DNA binding domain protein, excisionase family
SE86_00915	purine or other phosphorylase family 1	1	+
SE86_00920	deoxyribose-phosphate aldolase			0.317836	63
SE86_00925	Fructokinase			0.180723	126	25.93	171	0.01	21.88	282	0.008
SE86_00930	3-octaprenyl-4-hydroxybenzoate carboxy-lyase			0.00554365	976	18.69	871	0.016	17.85	736	0.019
SE86_00935	hypothetical protein			0.0195876	671
SE86_00940	hypothetical protein			0.186636	119	25.52	212	0.011	22.85	178	0.008
SE86_00945	tRNA intron endonuclease			0.0140439	766	22.49	605	0.01	18.42	694	0.019
SE86_00950	hypothetical protein			0.0195876	672	24.41	355	0.007	21.85	291	0.008
SE86_00955	cation efflux protein	6
SE86_00960	pyrroline-5-carboxylate reductase			0.0251312	613	21.56	708	0.008	18.4	696	0.018
SE86_00965	GCN5-related N-acetyltransferase			0.0118264	816	22.39	620	0.005	19.48	593	0.011
SE86_00970	protein of unknown function ATP binding protein			0.0343706	529	23.79	445	0.008	20.73	418	0.013
SE86_00975	NADP-dependent oxidoreductase domain			0.0391751	491	22.54	598	0.003	20.14	500	0.004
SE86_00980	General substrate transporter	10	+
SE86_00985	hypothetical protein			0.00443492	1014
SE86_00990	NADP-dependent oxidoreductase domain			0.00554365	977
SE86_00995	protein of unknown function DUF395 YeeE/YedE	9
SE86_01000	Lactate utilization protein B/C			0.0280878	582	22.23	643	0.006	18.99	645	0.019
SE86_01005	cysteine-rich region domain protein			0.0299357	567	22.4	618	0.004	17.94	732	0.054
SE86_01010	hypothetical protein			0.0162614	725	24.31	371	0.011	20.7	422	0.009
SE86_01015	protein of unknown function DUF125 transmembrane	5		0.00591322	961	19.76	833	0.04	16.85	801	0.026
SE86_01020	NUDIX hydrolase			0.0266095	600	24.58	330	0.009	20.24	492	0.003
SE86_01025	WD40-like beta Propeller containing protein			0.179614	130	26.01	159	0.005	22.63	204	0.003
SE86_01030	Leucyl aminopeptidase			0.615345	29	27.41	49	0.007	24	74	0.007
SE86_01035	hypothetical protein	2	+
SE86_01040	hypothetical protein	2	+
SE86_01045	Sulfate adenylyltransferase			0.157809	158
SE86_01050	CopG-like domain-containing protein DNA-binding protein
SE86_01055	Adenylyl-sulfate kinase			0.0232833	629	24.4	357	0.023	20.88	397	0.012
SE86_01060	hypothetical protein			0.00332619	1065
SE86_01065	hypothetical protein	1		0.00406534	1034	19.42	847	0.013	16.15	839	0.023
SE86_01070	hypothetical protein			0.00739153	908	20.52	785	0.018	17.39	767
SE86_01075	oxidoreductase domain protein			0.18	128	25.86	181	0.004	23.65	95	0.007
SE86_01080	ABC-type transporter, integral membrane subunit	6		0.0103481	849	24.34	366	0.013	19.56	580	0.037
SE86_01085	ABC-type transporter, integral membrane subunit	6		0.0125656	795	24.3	372	0.006	22.55	209	0.006
SE86_01090	ABC-type transporter, periplasmic subunit	1	+	0.282	69	27.98	25	0.009	25.37	27	0.009
SE86_01095	Glycosyltransferase 28 domain-containing protein					22.49	606	0.007	17.88	735	0.016
SE86_01100	UDP-glucose 4-epimerase			0.0388055	495	24.69	314	0.013	20.2	496	0.009
SE86_01105	hypothetical protein	5
SE86_01110	hypothetical protein
SE86_01115	GCN5-related N-acetyltransferase			0.148939	165	26.85	76	0.006	24.4	53	0.011
SE86_01120	UDP-N-acetylglucosamine-dolichyl-phosphateN-acetylglucosaminephosphotransferase	9	+	0.00665238	936
SE86_01125	glycosyl transferase family 2			0.00702195	922	20.68	774	0.01	17.09	785	0.044
SE86_01130	hypothetical protein
SE86_01135	Sugar fermentation stimulation protein A			0.00554365	978
SE86_01140	hypothetical protein			0.00776111	897
SE86_01145	type I phosphodiesterase/nucleotide pyrophosphatase			0.117156	220	24.73	303	0.012	20.69	423	0.004
SE86_01150	hypothetical protein	2		0.0772415	306	27	68	0.023	20.64	434
SE86_01155	hypothetical protein
SE86_01160	hypothetical protein	4	+
SE86_01165	tRNA pseudouridine synthase D TruD			0.0103481	850	19.35	852	0.029	15.29	852
SE86_01175	transposase IS605 OrfB
SE86_01180	protein of unknown function DUF1641			0.145244	172	25.76	189	0.001	22.91	169	0.005
SE86_01185	Glycerol-3-phosphate-transporting ATPase			0.137482	185	25.4	232	0.006	20.92	393	0.013
SE86_01190	ABC-type transporter, integral membrane subunit	7
SE86_01195	ABC-type transporter, integral membrane subunit	6
SE86_01200	hypothetical protein	1	+	0.0144135	757	25.87	180	0.001	21.81	293	0.011
SE86_01205	type I phosphodiesterase/nucleotide pyrophosphatase			0.0166309	717	21.67	699	0.023	18.24	709	0.005
SE86_01210	beta-lactamase-like protein			0.0236529	625	24.08	405	0.003	21.91	280	0.008
SE86_01215	Silent information regulator protein Sir2		+	0.04	485
SE86_01220	TGS domain-containing protein			0.00443492	1015	19.16	857	0.024	16.69	810	0.009
SE86_01225	transcriptional regulator, AbrB family
SE86_01230	pyruvate/ketoisovalerate oxidoreductase, gamma subunit			0.250942	79	28.42	17	0.004	24.74	40	0.004
SE86_01235	pyruvate ferredoxin/flavodoxin oxidoreductase, delta subunit			0.0783502	305	26.44	106	0.012	22.83	182	0.009
SE86_01240	Pyruvate synthase			0.762436	21	28.81	11	0.004	25.08	33	0.007
SE86_01245	Pyruvate synthase			0.668564	25	28.19	20	0.003	24.88	38	0.003
SE86_01250	hypothetical protein	16
SE86_01260	Lysyl-tRNA synthetase			0.164831	150	25.46	220	0.002	21.85	289	0.002
SE86_01265	hypothetical protein			0.00591322	962
SE86_01270	Glutamyl-tRNA reductase			0.0103481	851	19.46	846	0.014	14.85	858	0.044
SE86_01275	Porphobilinogen synthase			0.138222	182	23.12	515	0.002	21.2	358	0.004
SE86_01280	MobA-like NTP transferase domain			0.060241	379	23.34	495	0.003	20.04	511	0.027
SE86_01285	glucosamine/fructose-6-phosphate aminotransferase, isomerizing			0.087	283	23.31	499	0.003	20.61	437	0.005
SE86_01290	YbhB YbcL family protein			0.0535886	409	25.04	271	0.008	20.92	394	0.005
SE86_01295	hypothetical protein			0.0136743	774	22.31	632	0.006	19.36	605	0.013
SE86_01300	Signal recognition particle 19 kDa protein								18.13	718	0.054
SE86_01305	Radical SAM domain protein			0.0716978	329	23.96	423	0.007	20.01	518	0.007
SE86_01310	hypothetical protein			0.0206963	657	24.18	387	0.005	19	644	0.007
SE86_01315	4Fe4S-binding SPASM domain			0.0484145	433	22.68	570	0.005	19.5	591	0.013
SE86_01320	siroheme synthase			0.00776111	898
SE86_01325	hypothetical protein			0.00554365	979
SE86_01335	amidinotransferase			0.0827851	294	24.7	311	0.004	21.39	337	0.013
SE86_01340	uridine phosphorylase			0.0388055	496	25.06	269	0.002	20.25	487	0.013
SE86_01345	Nitrilase/cyanide hydratase and apolipoprotein N-acyltransferase			0.0461971	444	23.23	505	0.009	21.1	376	0.004
SE86_01350	hypothetical protein
SE86_01355	Glyoxylate reductase			0.143396	176	26.56	96	0.004	23.58	99	0.005
SE86_01360	4Fe-4S ferredoxin, iron-sulpur binding domain-containing protein	6		0.147461	168	26.41	109	0.001	22.49	213	0.005
SE86_01365	heat shock protein Hsp20			0.0635672	364	25.25	252	0.008	22.71	198	0.019
SE86_01370	20S proteasome assembly chaperone 2			0.24466	83	26.57	95	0.005	23.5	109	0.024
SE86_01375	hypothetical protein			0.20955	100	18.28	877
SE86_01380	glutamine synthetase, type I			0.173701	133	25.73	192	0.004	22.77	191	0.002
SE86_01385	SpoVT/AbrB domain-containing protein			0.0269791	593	22.06	658	0.007	18.82	662	0.011
SE86_01390	hypothetical protein	1
SE86_01395	Cytidylate kinase			0.0151526	742	24.63	324	0.008	20.61	440	0.017
SE86_01400	DNA/RNA-binding protein Alba			0.390642	45	29.55	6	0.003	27.67	5	0.002
SE86_01405	protease htpX	5	+	0.0595018	386	22.69	566	0.022	19.74	552	0.01
SE86_01410	hypothetical protein
SE86_01415	DNA polymerase B region			0.0188484	683
SE86_01420	hypothetical protein			0.949442	12	27.94	28	0.002	27.35	6	0.001
SE86_01425	hypothetical protein	7		0.00886984	880	24.07	409	0.005	21.13	372	0.024
SE86_01430	Protein of unknown function DUF3311	2
SE86_01435	Protein of unknown function DUF2283
SE86_01440	hypothetical protein			0.00739153	909	22.06	659	0.01	18.32	703	0.03
SE86_01445	hypothetical protein			0.028827	576	24.94	281	0.004	20.18	497	0.001
SE86_01450	Glycine-tRNA ligase, archaeal			0.117895	217	27.64	38	0.003	25.71	20	0.003
SE86_01455	agmatinase			0.0399143	486	24.91	283	0.007	20.79	404	0.009
SE86_01460	hypothetical protein			0.00813068	891	23.89	434	0.013	20.23	494	0.035
SE86_01465	Translation factor SUI1-like protein			0.00702195	923	22.31	633	0.026	18.92	650	0.038
SE86_01470	UPF0284 protein			0.0358489	513	23.19	510	0.009	18.11	719	0.018
SE86_01475	protein of unknown function DUF105			0.0328923	543
SE86_01480	MobA-like NTP transferase domain
SE86_01485	Histidinol-phosphate transaminase			0.0181092	690	20.11	817	0.058	17.33	773	0.047
SE86_01490	Cobalamin synthase	5
SE86_01495	Cobalamin biosynthesis protein cbiB	2
SE86_01500	asparagine synthase			0.00886984	881	19.39	851	0.043	16.59	816	0.002
SE86_01505	protein of unknown function DUF72			0.00739153	910	21.59	705	0.002	17.34	772	0.015
SE86_01510	Protein of unknown function DUF2250			0.00739153	911	19.41	849	0.011	16.12	840	0.023
SE86_01515	riboflavin synthase			0.0110873	832	24.03	412	0.01	21.17	366	0.022
SE86_01520	34-dihydroxy-2-butanone 4-phosphate synthase			0.0343706	530	24.45	351	0.008	22.27	236	0.016
SE86_01525	hypothetical protein	2	+
SE86_01530	protein of unknown function DUF95 transmembrane	5
SE86_01535	Protein of unknown function DUF2192			0.0151526	743	20.2	806	0.014	17.35	770	0.017
SE86_01540	Butyryl-CoA dehydrogenase			1.60064	4	28.89	10	0.006	26.55	11	0.006
SE86_01545	protein of unknown function DUF6 transmembrane	10
SE86_01550	putative conserved protein UCP032756			0.0746544	314	27.52	47	0.009	21.3	346	0.011
SE86_01555	multiple antibiotic resistance (MarC)-related protein	5
SE86_01560	UspA domain-containing protein			0.23542	86	25.58	203	0.047	21.27	348	0.102
SE86_01565	major facilitator superfamily MFS_1	12
SE86_01570	Nucleotidyl transferase	5		0.103112	250	26.72	83	0.004	22.59	205	0.005
SE86_01575	protein of unknown function DUF126			0.00886984	882	21.29	731	0.062	16.98	791
SE86_01580	protein of unknown function DUF521			0.0251312	614	19.71	836	0.043	15.92	845	0.045
SE86_01585	hypothetical protein			0.0373272	504	23.15	513	0.011	19.15	634	0.011
SE86_01590	hypothetical protein
SE86_01595	transposase, IS605 OrfB family
SE86_01615	hypothetical protein
SE86_01620	Elongation factor 1-beta
SE86_01625	protein of unknown function DUF1610			0.0236529	626	22.47	608	0.008	19.33	607	0.03
SE86_01630	protein of unknown function DUF814			0.00517407	990	21.91	674	0.015	18.97	649	0.006
SE86_01635	hypothetical protein			0.0170005	713				15.28	853	0.013
SE86_01640	Calcineurin-like phosphoesterase superfamily domain			0.0103481	852	22.61	581	0.002	18.68	676	0.005
SE86_01645	THUMP domain-containing protein			0.0269791	594	22.67	571	0.028	19.77	550	0.041
SE86_01650	Citrate transporter	11
SE86_01655	Enoyl-CoA hydratase/isomerase			0.0317836	556
SE86_01665	rRNA pseudouridine synthase			0.021805	649	22.19	649	0.007	18.64	680	0.012
SE86_01670	DKCLD domain protein			0.00332619	1066
SE86_01675	50S ribosomal protein L14e			0.0225442	638	23.59	462	0.007	20.44	461	0.01
SE86_01680	molybdopterin biosynthesis MoaE protein			0.0166309	718
SE86_01685	hypothetical protein			0.00776111	899	23.37	491	0.007	19.93	527	0.003
SE86_01690	DEAD/DEAH box helicase domain protein			0.00443492	1016
SE86_01695	hypothetical protein	4		0.0118264	817	22.59	586	0.026
SE86_01700	CopG-like domain-containing protein DNA-binding protein
SE86_01705	hypothetical protein			0.0421317	470
SE86_01710	peptidylprolyl isomerase FKBP-type			0.0850026	289	24.8	296	0.005	21.88	283	0.004
SE86_01715	protein of unknown function UPF0113			0.00813068	892	20.49	786	0.038	17.25	779	0.033
SE86_01720	RNA methylase, NOL1/NOP2/sun family			0.0166309	719	20.93	755	0.008	17.59	749	0.03
SE86_01725	Nicotinamide-nucleotide adenylyltransferase			0.04361	457	25.28	248	0.016	21.24	354	0.005
SE86_01730	protein of unknown function DUF355			0.118264	216	26.62	91	0.004	23.42	116	0.005
SE86_01735	hypothetical protein			0.0428709	462	22.64	577	0.011	19.58	574	0.017
SE86_01740	UPF0201 protein			0.0062828	946	20.17	809	0.004	17.27	778	0.018
SE86_01745	Ribonuclease Z			0.0158918	734	22.83	550	0.004	20.66	432	0.01
SE86_01750	RNA methylase			0.00517407	991	20.42	791	0.012	17.77	742	0.024
SE86_01760	Dolichyl-phosphate beta-D-mannosyltransferase	3		0.0103481	853	19.84	829	0.08	17.98	730
SE86_01765	phosphoesterase
SE86_01770	TATA-box-binding protein			0.0347402	525	25.04	272	0.01	22.79	190	0.007
SE86_01775	hypothetical protein			0.00923941	870	23.83	442	0.013	18.67	677	0.01
SE86_01780	DNA primase small subunit			0.00923941	871	20.57	780	0.006	17.06	787	0.031
SE86_01785	DNA polymerase sliding clamp			0.18368	123	24.49	347	0.003	21.96	270	0.004
SE86_01795	Ribosomal protein L44E			0.0188484	684	26.26	132	0.012	21.73	302	0.015
SE86_01800	30S ribosomal protein S27e			0.0125656	796	25.76	190	0.005
SE86_01805	translation initiation factor 2, alpha subunit			0.0687412	343	22.99	532	0.01	20.75	412	0.006
SE86_01810	hypothetical protein
SE86_01815	hypothetical protein
SE86_01820	Adenylate kinase			0.0432404	460	23.11	516	0.01	20.69	424	0.006
SE86_01825	SecY protein	10		0.0247616	617	25.52	213	0.003	20.91	395	0.003
SE86_01835	hypothetical protein			0.0147831	753	20.89	756	0.012	17.73	743	0.018
SE86_01840	glutaredoxin-like domain protein			0.0668933	355	23.46	480	0.011	21.53	319	0.01
SE86_01845	flagellin domain protein	1
SE86_01850	type II secretion system protein E
SE86_01855	hypothetical protein	6
SE86_01860	hypothetical protein			0.00702195	924	18.75	868	0.017
SE86_01865	protein of unknown function DUF373	6		0.00332619	1067	18.72	869	0.018	17.41	765	0.004
SE86_01870	N2N2-dimethylguanosine tRNA methyltransferase			0.0273487	587
SE86_01875	protein of unknown function DUF265
SE86_01880	HTH-type transcriptional regulatory protein
SE86_01885	hypothetical protein			0.00443492	1017
SE86_01890	Deoxyhypusine synthase			0.0824156	295	23.64	458	0.001	22.04	255	0.007
SE86_01895	Type 2 DNA topoisomerase 6 subunit B			0.0413926	474	22.72	562	0.006	19.03	643	0.019
SE86_01900	Type 2 DNA topoisomerase 6 subunit A			0.0269791	595	22.98	533	0.007	19.31	612	0.006
SE86_01905	DNA polymerase sliding clamp			0.122699	207	25.23	256	0.013	22.25	237	0.012
SE86_01910	ribosomal protein S8			0.190701	116	26.39	115	0.005	24.44	50	0.01
SE86_01915	Ribosomal protein S14, type Z, archaeal			0.00443492	1018	22.41	617	0.021	18.71	674
SE86_01920	Ribosomal protein L5, archaeal			0.120482	212	27.12	60	0.009	23.76	86	0.008
SE86_01925	30S ribosomal protein S4e			0.0879592	280	24.98	278	0.003	21.91	278	0.011
SE86_01930	Ribosomal protein L26			0.0284574	578	24.67	317	0.009	19.74	553	0.018
SE86_01935	Ribosomal protein L14P			0.0975682	258	24.6	328	0.003	21.01	388	0.005
SE86_01940	ribosomal protein S17P			0.0166309	720	26.51	102	0.008	23.23	134	0.014
SE86_01945	Seryl-tRNA synthetase			0.125286	203	26.36	121	0.002	21.39	336	0.01
SE86_01950	hypothetical protein
SE86_01955	hypothetical protein
SE86_01960	transposase, IS605 OrfB family
SE86_01965	hypothetical protein	7
SE86_01970	ArgK protein			0.00406534	1035	20.6	778	0.066
SE86_01975	hypothetical protein
SE86_01980	protein of unknown function DUF137			0.0328923	544	23.53	468	0.012	20.17	498	0.008
SE86_01985	hypothetical protein			0.0203267	661
SE86_01990	NH(3)-dependent NAD(+) synthetase			0.153744	162	25.83	185	0.009	23.56	102	0.004
SE86_01995	ribosomal protein 60S			0.126026	202	24.5	344	0.009	22.82	184	0.01
SE86_02000	Alanine-tRNA ligase, archaea			0.242073	84	25.89	176	0	22.68	202	0.002
SE86_02005	Aldehyde ferredoxin oxidoreductase			0.327075	59	25.16	260	0.003	22.34	229	0.007
SE86_02010	Ribosomal protein L11			0.0569148	394	24.71	309	0.007	23.11	148	0.012
SE86_02015	hypothetical protein	2	+
SE86_02020	UbiA prenyltransferase	7		0.0103481	854
SE86_02025	Cysteinyl-tRNA synthetase/mycothiol ligase			0.0332619	533	22.64	578	0.006	19.57	576	0.002
SE86_02030	geranylgeranyl reductase			0.0964595	259	24.87	287	0.006	21.23	355	0.019
SE86_02035	heat shock protein Hsp20			0.235051	87	27.74	34	0.007	24.3	56	0.005
SE86_02040	DNA polymerase beta domain protein region			0.0173701	703	21.15	741	0.018	18.16	714	0.022
SE86_02045	hypothetical protein
SE86_02050	Methionyl-tRNA synthetase			0.160766	154	24.75	301	0.004	21.55	316	0.01
SE86_02055	transcriptional regulator, AbrB family			0.476014	38	26.43	107	0.006	24.31	55	0.002
SE86_02060	Ribosomal protein S15			0.0994161	255	25.94	167	0.006	22.8	187	0.006
SE86_02065	Ribosomal protein L22/L17			0.0850026	290	25.4	233	0.006	22.21	243	0.008
SE86_02070	ribosomal protein S3			0.224702	92	26.86	75	0.002	24.01	73	0.015
SE86_02075	50S ribosomal protein L29			0.0114569	826	22.61	582	0.064	19.05	640	0.064
SE86_02080	Ribonuclease P protein component 1
SE86_02090	Translation initiation factor 2 subunit beta			0.0203267	662	22.84	547	0.009	21	389	0.008
SE86_02095	FAD dependent oxidoreductase			0.824525	17	26.95	69	0.003	24.48	48	0.007
SE86_02100	4Fe-4S ferredoxin iron-sulfur binding domain-containing protein			0.136743	186	25.96	163	0.003	22.4	226	0.006
SE86_02105	Electron transfer flavoprotein alpha/beta-subunit			0.182571	125	27.38	51	0.011	23.27	131	0.01
SE86_02110	Electron transfer flavoprotein alpha/beta-subunit			0.388055	46	27.61	41	0.003	25.78	18	0.005
SE86_02111	formate dehydrogenase accessory protein			0.0458275	447
SE86_02115	hypothetical protein	4
SE86_02120	hypothetical protein			0.00997856	860	22.35	626	0.056	17.09	784	0.059
SE86_02130	hypothetical protein
SE86_02135	GntR domain protein			0.04361	458	24.18	388	0.004	21.18	363	0.015
SE86_02140	Thioredoxin-disulfide reductase			0.13046	195
SE86_02145	Wyosine biosynthesis TYW1, radical SAM-type			0.0214354	652	22.96	537	0.008	18.83	659	0.016
SE86_02150	hypothetical protein
SE86_02155	hypothetical protein			0.0303053	564	25.06	270	0.026	21.81	292	0.009
SE86_02160	hypothetical protein	1	+	0.00702195	925	20.71	770	0.07
SE86_02170	Ribosomal protein L1, archaea			0.154853	161	24.95	280	0.004	21.86	287	0.008
SE86_02175	ribosomal protein L10			0.27016	73	25.16	261	0.003	22.54	210	0.007
SE86_02180	phosphopantothenoylcysteine decarboxylase/phosphopantothenate/cysteine ligase			0.129352	197	23.98	419	0.008	20.75	409	0.003
SE86_02185	GCN5-related N-acetyltransferase			0.0062828	947
SE86_02190	hypothetical protein			0.0147831	754	21.62	702	0.009	19.52	588	0.018
SE86_02195	peptide chain release factor 1			0.0214354	653	21.01	748	0.007	18.8	663	0.011
SE86_02200	Nicotinamide-nucleotide adenylyltransferase			0.0273487	588	23.69	457	0.01	22.02	259	0.019
SE86_02205	peptidase M50	6
SE86_02210	hypothetical protein			0.00776111	900	23.14	514	0.038	20.51	450	0.073
SE86_02215	hypothetical protein
SE86_02220	Protein of unknown function DUF2122, RecB-family nuclease-related protein			0.0358489	514	25.42	227	0.002	20.73	417	0.025
SE86_02225	tRNA synthetase class II (G H P and S)			0.189223	118	25.45	221	0.006	22.82	183	0.003
SE86_02230	hypothetical protein	7
SE86_02235	Valine--tRNA ligase			0.119743	213	24.2	383	0.002	21.95	272	0.007
SE86_02240	Malate dehydrogenase			2.63065	1	29.06	9	0.007	28.5	2	0.005
SE86_02245	hypothetical protein
SE86_02250	Conserved hypothetical protein CHP00270			0.0173701	704	23.05	525	0.042	19.48	592	0.033
SE86_02255	GTP-binding protein, HflX			0.00443492	1019
SE86_02260	tRNA ribose 2'-O-methyltransferase aTrm56			0.00517407	992	19.48	845	0.04	18.8	664	0.039
SE86_02265	Transcription factor E			0.0236529	627	21.46	717	0.004	19.9	531	0.02
SE86_02270	C-5 cytosine-specific DNA methylase			0.0155222	738	22.02	664	0.014	19.06	639	0.021
SE86_02275	26S proteasome subunit P45 family			0.0210659	654	20.21	803	0.02	17.45	760	0.016
SE86_02280	hypothetical protein
SE86_02285	hypothetical protein			0.0199571	665	20.71	771	0.023	17.98	729	0.01
SE86_02290	hypothetical protein
SE86_02295	type II secretion system protein E			0.0380664	500	21.28	732	0.009	17.43	763	0.006
SE86_02300	hypothetical protein	4
SE86_02305	Type II secretion system F domain-containing protein	5
SE86_02310	hypothetical protein	1
SE86_02315	hypothetical protein
SE86_02320	hypothetical protein			0.0136743	775	18.8	865	0.049	16.26	832
SE86_02325	Ornithine carbamoyltransferase			0.700717	22	25.59	201	0.01	22.84	179	0.013
SE86_02330	hypothetical protein			0.00480449	1006	20.16	811	0.004	17.56	753	0.012
SE86_02335	20S proteasome assembly chaperone 2			0.0554365	403	23.79	446	0.006	21.06	383	0.004
SE86_02340	7-cyano-7-deazaguanine tRNA-ribosyltransferase			0.024392	620
SE86_02345	hypothetical protein			0.0554365	404	25.11	262	0.001	22.98	161	0.008
SE86_02350	hypothetical protein			0.0631976	366	23.5	474	0.009	21.95	273	0.009
SE86_02355	carbamate kinase			0.0458275	448	24.17	390	0.003	20.97	391	0.013
SE86_02360	phosphoribosyltransferase			0.0181092	691	22.82	553	0.012	19.58	575	0.014
SE86_02365	30S ribosomal protein S17e			0.0158918	735	22.33	629	0.004	18.65	679	0.06
SE86_02370	thermosome			0.939094	13	28.26	18	0.004	25.91	17	0.003
SE86_02375	Glycerol-1-phosphate dehydrogenase, archaea			0.0428709	463	23.1	517	0.007	19.17	630	0.005
SE86_02380	Peptidase T1A, proteasome beta-subunit			0.111243	235	25.59	202	0.012	23.55	104	0.007
SE86_02385	KH-domain/beta-lactamase-domain protein			0.138222	183	24.56	334	0.001	21.25	353	0.006
SE86_02390	protein of unknown function DUF650
SE86_02395	ferric-uptake regulator			0.0465666	442	24.02	414	0.008	19.83	539	0.012
SE86_02400	thioesterase superfamily protein			0.06985	340	25.89	177	0.006	22.39	227	0.017
SE86_02405	acetyl-CoA acetyltransferase			0.222485	94	26.53	99	0.003	23.44	113	0.007
SE86_02410	Cobalamin-independent synthase MetE domain protein			0.149309	164	24.84	291	0.006	22.79	188	0.005
SE86_02415	methylcobalamin:homocysteine methyltransferase			0.146722	170	26.37	117	0.009	23.21	136	0.008
SE86_02420	AIR synthase related protein domain protein			0.0332619	534	23.46	481	0.003	19.78	547	0.042
SE86_02425	hypothetical protein			0.0110873	833
SE86_02430	AAA ATPase
SE86_02435	oxidoreductase molybdopterin binding protein			0.0391751	492	20.82	765	0.018	19.19	628	0.016
SE86_02440	Methyltransferase type 11
SE86_02445	hypothetical protein	4	+
SE86_02450	hypothetical protein			0.00702195	926	19.8	830	0.022	17.58	750	0.003
SE86_02455	amino acid permease-associated region	12
SE86_02460	Isopentenyl-diphosphate delta-isomerase			0.0354793	521	22.5	604	0.008	19.69	564	0.008
SE86_02465	Polyprenyl synthetase			0.0857417	286	25.91	173	0.005	21.86	288	0.006
SE86_02470	Glutamyl-tRNA synthetase, archaea			0.119373	214	24.21	381	0.002	21.5	322	0.012
SE86_02475	aminoglycoside phosphotransferase			0.0269791	596	21.58	706	0.007	18.35	699	0.019
SE86_02480	glycoside hydrolase 15-related protein			0.145244	173	24.51	342	0.005	21.34	340	0.008
SE86_02485	protein of unknown function DUF198			0.0118264	818	23.35	493	0.003	19.6	572	0.003
SE86_02490	phenylalanyl-tRNA synthetase, beta subunit			0.108286	238	24.19	385	0.003	20.73	416	0.003
SE86_02495	Phenylalanyl-tRNA synthetase alpha chain			0.0835243	293	24.68	315	0.008	21.22	357	0.01
SE86_02500	Protein of unknown function DUF2797			0.024392	621
SE86_02505	S-methyl-5'-thioadenosine phosphorylase			0.0606105	378	23.3	501	0.006	20.44	460	0.009
SE86_02510	Arginyl-tRNA synthetase			0.107916	239	24.57	331	0.003	23.19	138	0.003
SE86_02515	VWA containing CoxE family protein			0.00332619	1068				15.61	849	0.107
SE86_02520	ATPase associated with various cellular activities AAA_5			0.0151526	744	19.6	839	0.008	15.79	846	0.031
SE86_02525	Dna2/Cas4, domain of unknown function DUF83					25.32	244	0.005	22.14	249	0.005
SE86_02530	Isoleucyl-tRNA synthetase			0.166309	144				14.42	861
SE86_02535	hypothetical protein			0.00369576	1048	22.4	619	0.003	19.69	565	0.011
SE86_02540	Radical SAM domain protein
SE86_02545	protein of unknown function UPF0021			0.0062828	948
SE86_02550	NUDIX hydrolase			0.00554365	980
SE86_02555	Protein of unknown function DUF3536			0.0565452	398
SE86_02560	hypothetical protein
SE86_02565	Abortive infection protein	6
SE86_02570	glycine dehydrogenase [decarboxylating] subunit 2			0.112351	233	24.73	304	0.003	21.09	378	0.008
SE86_02575	glycine dehydrogenase [decarboxylating] subunit 1			0.115308	227	25.55	210	0.004	20.81	402	0.005
SE86_02580	hypothetical protein	2		0.0110873	834	22.75	561	0.024	19.25	620	0.01
SE86_02585	hypothetical protein
SE86_02590	hypothetical protein
SE86_02600	hypothetical protein			0.0291965	575	24.72	308	0.01	22.87	176	0.013
SE86_02605	hypothetical protein
SE86_02610	Acetylornithine/succinyldiaminopimelate aminotransferase			0.922093	14	28.48	16	0.002	25.93	16	0.007
SE86_02615	hypothetical protein
SE86_02620	Glucose-1-phosphate adenylyltransferase			0.127873	201	26.16	141	0.002	21.94	275	0
SE86_02625	Alpha-amylase			0.0510016	420	22.67	572	0.007	18.78	665	0.021
SE86_02630	Starch synthase			0.11309	231	23.4	487	0.007	20.11	501	0.014
SE86_02635	hypothetical protein			0.00702195	927	20	823	0.033
SE86_02640	Alanyl-tRNA synthetase, class IIc			0.101634	254	25.1	263	0.004	21.4	335	0.002
SE86_02650	aminotransferase class I and II			0.258334	76	26.16	142	0.008	23.36	124	0.007
SE86_02655	Methyltransferase type 11			0.00702195	928
SE86_02660	UDP-glucose 4-epimerase			0.117525	218	26.27	131	0.006	23.62	97	0.001
SE86_02670	protein of unknown function DUF124			0.00369576	1049
SE86_02675	B3/4 domain protein			0.0118264	819	21.39	724	0.039	18.84	658	0.032
SE86_02685	Fe(3+)-transporting ATPase			0.0140439	767
SE86_02690	ABC-type transporter, integral membrane subunit	6	+	0.00665238	937
SE86_02695	hypothetical protein	1		0.0151526	745	23	530	0.02	19.65	566	0.016
SE86_02700	CopG-like domain-containing protein DNA-binding protein
SE86_02710	NADH/Ubiquinone/plastoquinone (complex I)	14		0.0107177	841	21.79	688	0.022	20.06	510	0.088
SE86_02715	NADH dehydrogenase (quinone)	17		0.0140439	768	22.26	639	0.001	20.26	484	0.005
SE86_02720	NADH dehydrogenase (quinone)	14		0.00776111	901	22.43	614	0.012	19.25	621	0.005
SE86_02725	NADH-ubiquinone oxidoreductase chain 4L	3
SE86_02730	NADH-ubiquinone/plastoquinone oxidoreductase chain 6	5
SE86_02735	4Fe-4S ferredoxin iron-sulfur binding domain-containing protein			0.0535886	410	25.63	198	0.002	23.45	111	0.008
SE86_02740	respiratory-chain NADH dehydrogenase subunit 1	1				23.74	451	0.009	21.91	281	0.018
SE86_02745	NADH dehydrogenase (quinone)	1		0.229877	89	26.67	88	0.001	23.37	122	0.007
SE86_02750	NADH dehydrogenase (ubiquinone) 30 kDa subunit			0.062828	368	24.7	312	0.004	21.41	334	0.011
SE86_02755	NADH-quinone oxidoreductase, B subunit			0.060241	380	24.54	337	0.006	22.23	240	0.015
SE86_02760	NADH-ubiquinone/plastoquinone oxidoreductase chain 3	3
SE86_02765	Prefoldin subunit beta			0.0491537	432	25.26	251	0.025	22.04	256	0.042
SE86_02770	phosphoesterase RecJ domain protein			0.012196	807	21.71	692	0.006	18.68	675	0.018
SE86_02775	ERCC4 domain protein			0.0155222	739	19.51	843	0.03	16.29	828	0.079
SE86_02780	Polyprenyl synthetase			0.0170005	714	20.62	777	0.041	16.74	804
SE86_02785	hypothetical protein
SE86_02790	Translation elongation factor EFG/EF2			0.568409	33	26.59	93	0.004	23.89	81	0.004
SE86_02795	protein of unknown function DUF371			0.00517407	993
SE86_02800	Protein-L-isoaspartate O-methyltransferase			0.0118264	820	19.51	844	0.067	17.73	744
SE86_02805	Prolyl-tRNA synthetase			0.15744	159	26.03	155	0.007	21.97	268	0.008
SE86_02810	ATP synthase subunit c	3	+	0.0188484	685
SE86_02815	Deoxycytidine triphosphate deaminase			0.0273487	589	22.7	564	0.011	20.25	489	0.013
SE86_02820	integrase family protein
SE86_02825	hypothetical protein	1	+
SE86_02830	hypothetical protein
SE86_02835	hypothetical protein
SE86_02840	transposase, IS605 OrfB family
SE86_02845	protein of unknown function DUF1614	7
SE86_02850	protein of unknown function Met10			0.0110873	835
SE86_02855	inorganic polyphosphate/ATP-NAD kinase			0.0365881	510	22.56	593	0.003	19.61	569	0.006
SE86_02860	hypothetical protein		+
SE86_02865	RNA modification enzyme, MiaB family			0.00480449	1007	19.6	840	0.013	15.32	851	0.007
SE86_02870	Holliday junction resolvase-like protein	1		0.00369576	1050
SE86_02875	CTP synthase	1		0.107916	240	24.83	293	0.001	21.47	327	0.004
SE86_02880	hypothetical protein			0.0110873	836	22.84	548	0.007	19.56	579	0.017
SE86_02885	Flap structure-specific endonuclease			0.0546973	406	24.38	360	0.005	21.11	375	0.014
SE86_02890	hypothetical protein
SE86_02895	AAA family ATPase, CDC48 subfamily			0.208072	102	25.4	234	0.003	23.15	142	0.003
SE86_02900	hypothetical protein			0.00480449	1008
SE86_02905	Radical SAM domain protein			0.0757632	312	23.22	507	0.005	21.62	310	0.005
SE86_02910	Lysylphosphatidylglycerol synthetase/glycosyltransferase AglD	7
SE86_02915	asparaginyl-tRNA synthetase			0.0787198	301	24.85	290	0.003	21.11	374	0.005
SE86_02920	universal metal-binding-domain/4Fe-4S-binding-domain containing ABC transporter protein			0.0195876	673	20.01	822	0.009	15.93	843	0.004
SE86_02925	TatD-related deoxyribonuclease			0.0388055	497	22.51	601	0.003	20.25	488	0.001
SE86_02935	peptidase M50	8		0.00591322	963
SE86_02940	diphthine synthase			0.0151526	746
SE86_02945	transcriptional regulator PadR family protein			0.0255008	608
SE86_02950	V-type ATPase 116 kDa subunit-containing protein	2		0.107547	243	23.92	428	0.002	20.84	399	0.005
SE86_02955	Vacuolar H+transporting two-sector ATPase F subunit			0.0173701	705	22.85	546	0.005	20.67	428	0.004
SE86_02960	protein of unknown function DUF224 cysteine-rich region domain protein			0.00739153	912
SE86_02965	4Fe-4S ferredoxin, iron-sulpur binding domain-containing protein			0.00369576	1051
SE86_02970	Radical SAM domain protein
SE86_02975	hypothetical protein			0.0203267	663
SE86_02980	hypothetical protein			0.00554365	981
SE86_02985	hypothetical protein
SE86_02990	ribonucleoside-diphosphate reductase, adenosylcobalamin-dependent			0.0461971	445	22	667	0.004	18.32	701	0.011
SE86_02995	peptidase S26B, signal peptidase	3
SE86_03000	DNA topoisomerase I			0.00739153	913	19.88	828	0.04	17.08	786	0.076
SE86_03005	RNA polymerase Rpb4			0.0129352	785	24.05	411	0.006	21.77	296	0.004
SE86_03010	50S ribosomal protein L21e			0.0181092	692	25.94	168	0.005	22.97	162	0.012
SE86_03015	DNA-directed RNA polymerase subunit K			0.0683716	345	25.58	204	0.007	22.18	246	0.005
SE86_03020	hypothetical protein			0.00406534	1036
SE86_03025	uridylate kinase			0.0713283	333	23.74	452	0.02	21.53	318	0.003
SE86_03030	hypothetical protein			0.0672629	351	24.11	402	0.014	21.16	368	0.01
SE86_03035	V-type ATP synthase beta chain			0.434991	41	26.67	89	0.005	23.44	112	0.006
SE86_03040	V-type ATP synthase alpha chain			0.443861	40	26.6	92	0.005	24.13	67	0.002
SE86_03045	V-type proton ATPase subunit E			0.0912854	274	25.53	211	0.011	23.07	154	0.01
SE86_03050	hypothetical protein	19
SE86_03060	DEAD/DEAH box helicase domain protein			0.0133048	780	19.42	848	0.004	16.18	835	0.01
SE86_03065	thermosome			1.17562	8	29.15	8	0.002	25.95	15	0.003
SE86_03070	hypothetical protein			0.0107177	842	23.26	502	0.005	18.77	667	0.009
SE86_03075	hypothetical protein	1	+	0.0195876	674	23.23	506	0.008	20.09	506	0.017
SE86_03080	protein of unknown function DUF1512	1		0.0672629	352	24.9	285	0.01	21.61	312	0.005
SE86_03085	methionine aminopeptidase, type II			0.0425013	465	22.97	535	0.002	20.03	512	0.004
SE86_03090	UPF0173 metal-dependent hydrolase			0.0480449	436	27.58	43	0.01	25.15	30	0.006
SE86_03095	ABC transporter related protein			0.0232833	630	20.31	797	0.083	16.9	795	0.022
SE86_03100	tRNA/rRNA methyltransferase (SpoU)			0.0144135	758	21.89	676	0.014	17.57	751	0.014
SE86_03105	6-phospho 3-hexuloisomerase			0.0321532	551	21.45	720	0.035	18.48	690	0.04
SE86_03110	hypothetical protein			0.00886984	883	22.34	627	0.015	20.03	514
SE86_03115	hypothetical protein			0.00369576	1052
SE86_03120	CopG-like domain-containing protein DNA-binding protein
SE86_03125	methyltransferase small
SE86_03130	ribosomal RNA adenine methylase transferase			0.00739153	914
SE86_03135	protein of unknown function DUF655			0.115677	225	25.68	194	0.009	21.7	304	0.008
SE86_03140	hypothetical protein			0.00443492	1020
SE86_03145	hypothetical protein	3
SE86_03150	transcription factor S			0.00776111	902	22.69	567	0.031	20.21	495
SE86_03155	hypothetical protein			0.0107177	843
SE86_03160	hypothetical protein
SE86_03165	aspartyl-tRNA synthetase			0.222115	95	25.99	161	0.002	22.88	172	0.005
SE86_03170	coenzyme A transferase			0.0476754	438	22.11	654	0.013	19.69	563	0.02
SE86_03175	coenzyme A transferase			0.0473058	439	23.25	503	0.006	20.14	499	0.009
SE86_03180	Aldose 1-epimerase			0.0406534	480	23.9	431	0.007	20.56	445	0.009
SE86_03185	hypothetical protein
SE86_03190	Radical SAM domain protein			0.0151526	747	20.15	812	0.035	16.53	818	0.027
SE86_03195	hypothetical protein
SE86_03200	PhoU domain			0.0513711	418	22.04	662	0.02	19.26	615	0.027
SE86_03205	hypothetical protein
SE86_03210	Glutamyl-tRNA(Gln) amidotransferase subunit A			0.0595018	387	23.09	519	0.006	18.87	653	0.017
SE86_03215	Aspartyl/glutamyl-tRNA(Asn/Gln) amidotransferase subunit B			0.0181092	693
SE86_03220	type I phosphodiesterase/nucleotide pyrophosphatase			0.0380664	501	22.98	534	0.006	20.37	468	0.01
SE86_03225	protein of unknown function DUF4010	14
SE86_03230	DNA repair and recombination protein radA			0.121221	209	26.84	77	0.005	23.61	98	0.004
SE86_03235	peptidase A24A prepilin type IV	5
SE86_03240	histidine triad (HIT) protein			0.0158918	736	23.2	509	0.008	20.33	475	0.005
SE86_03245	phosphoesterase DHHA1			0.0140439	769	21.24	733	0.031	16.52	819	0.008
SE86_03250	Ribosomal L38e protein			0.021805	650
SE86_03255	Glycerol-3-phosphate-transporting ATPase			0.0705891	339	24.33	367	0.009	19.82	541	0.007
SE86_03265	tRNA (guanine-N1-)-methyltransferase			0.0425013	466	22.66	574	0.009	19.59	573	0.005
SE86_03270	protein of unknown function DUF59			0.00332619	1069
SE86_03275	ribonuclease HII
SE86_03280	molybdopterin binding domain-containing protein			0.0728066	322	24.4	358	0.003	20.65	433	0.009
SE86_03285	hypothetical protein	2
SE86_03290	V-type ATP synthase subunit D			0.0225442	639	24.16	395	0.003	21.88	284	0.005
SE86_03295	Pelota-like protein			0.00886984	884
SE86_03300	inositol monophosphatase			0.0613497	376	25.21	257	0.011	20.26	482	0.02
SE86_03305	major facilitator superfamily MFS_1	10
SE86_03310	glycosyl transferase group 1
SE86_03315	hypothetical protein
SE86_03320	hypothetical protein
SE86_03325	hypothetical protein	6	+
SE86_03330	PfkB domain protein			0.0173701	706	22.58	588	0.014	19.18	629	0.032
SE86_03335	TrkA-N domain protein	3		0.019218	677	20.53	783	0.006	17.56	752	0.04
SE86_03340	TENA/THI-4 domain-containing protein			0.0473058	440	24.12	401	0.003	22.69	201	0.006
SE86_03345	major facilitator superfamily MFS_1	6	+
SE86_03350	methylated-DNA/protein-cysteine methyltransferase
SE86_03355	protein of unknown function DUF1641			0.072437	323	24.57	332	0.004	20.67	427	0.012
SE86_03360	hypothetical protein			0.012196	808	22.21	645	0.023	18.2	712	0.051
SE86_03365	Manganese/iron superoxide dismutase			1.00673	11	29.62	4	0.003	27.83	4	0.006
SE86_03370	ABC transporter related protein
SE86_03375	ABC-type transporter, integral membrane subunit	10	+
SE86_03380	ABC-type transporter, periplasmic subunit	1
SE86_03385	initiation factor 2B related protein			0.0620888	370	24.88	286	0.009	21.48	324	0.012
SE86_03390	hypothetical protein
SE86_03395	transposase, IS605 OrfB family
SE86_03400	hypothetical protein
SE86_03405	MscS Mechanosensitive ion channel	3
SE86_03410	major facilitator superfamily MFS_1	12
SE86_03415	transcriptional regulator TrmB			0.0502624	425	22.31	634	0.004	20.3	480	0.022
SE86_03420	beta-lactamase domain protein		+	0.0761328	309
SE86_03425	protein of unknown function DUF6 transmembrane	10
SE86_03430	UPF0147 protein
SE86_03435	hypothetical protein			0.00960899	863	20.83	762	0.012	17.3	775	0.019
SE86_03440	o-succinylbenzoate--CoA ligase			0.195506	112	26.4	112	0.008	23.73	89	0.004
SE86_03445	malic protein NAD-binding protein			0.208072	103	25.43	224	0.01	21.6	313	0.023
SE86_03450	GCN5-related N-acetyltransferase			0.0225442	640	25.5	217	0.005	22.08	251	0.007
SE86_03455	GCN5-related N-acetyltransferase			0.146352	171	27.98	26	0.006	23.92	79	0.01
SE86_03460	Iron dependent repressor, N-terminal			0.0158918	737	21.14	742	0.065	17.65	747
SE86_03465	NikR nickel binding protein			0.0133048	781
SE86_03470	Tryptophanyl-tRNA synthetase, class Ib			0.0798285	299	23.91	430	0.012	20.5	451	0.014
SE86_03475	hypothetical protein			0.0299357	568	22.57	590	0.004	20.26	483	0.021
SE86_03480	hypothetical protein			0.0118264	821	19.53	842	0.012	16.59	814	0.019
SE86_03485	protein of unknown function DUF504
SE86_03490	histidine triad (HIT) protein			0.0184788	689	22.48	607	0.013	21	390	0.016
SE86_03495	PHP domain protein			0.0118264	822	21.06	746	0.005	18.05	725	0.006
SE86_03500	putative conserved protein UCP016666			0.16557	147	25.02	275	0.006	21.47	326	0.013
SE86_03505	ABC transporter related protein			0.0199571	666	21.3	729	0.027	17.35	769	0.025
SE86_03510	hypothetical protein	7
SE86_03515	protein of unknown function DUF131	3	+	0.00480449	1009
SE86_03520	hypothetical protein			0.0365881	511	24.29	374	0.007	20.85	398	0.009
SE86_03525	hypothetical protein	16
SE86_03530	Radical SAM domain protein			0.0133048	782	18.6	874	0.057	16.28	831
SE86_03535	transposase IS605 OrfB
SE86_03540	DNA binding domain protein, excisionase family			0.00406534	1037
SE86_03545	SNARE associated protein	5	+
SE86_03550	Methyltransferase type 11			0.00443492	1021
SE86_03555	hypothetical protein	1
SE86_03560	hypothetical protein	5	+
SE86_03565	hypothetical protein	1
SE86_03570	hypothetical protein	1	+
SE86_03575	Glucosylceramidase			0.0369576	508	23.37	492	0.002	20.45	458	0.009
SE86_03580	glycosyl transferase group 1			0.0351098	523	24.53	338	0.006	21.48	325	0.007
SE86_03585	glycosyl transferase family 2
SE86_03590	HEPN domain protein
SE86_03595	DNA polymerase beta domain protein region
SE86_03600	hypothetical protein	1	+			24.2	384	0.011
SE86_03605	ABC-type transporter, integral membrane subunit	6	+	0.0062828	949	22.78	558	0.028
SE86_03610	ABC transporter related protein			0.0269791	597	24.67	318	0.003	21.54	317	0.002
SE86_03615	Carboxylyase-related protein			0.0772415	307	26.21	136	0.005	23.76	87	0.002
SE86_03620	UbiA prenyltransferase			0.0964595	260
SE86_03625	Beta-galactosidase			0.13046	196	24.82	294	0.006	22.33	230	0.005
SE86_03630	glycoside hydrolase family 12	2	+	0.0162614	726
SE86_03635	ABC-type transporter, periplasmic subunit	2	+	0.0232833	631	23.88	435	0.117	22	265	0.097
SE86_03640	Beta-glucosidase			0.0683716	346
SE86_03645	hypothetical protein
SE86_03650	hypothetical protein
SE86_03655	hypothetical protein
SE86_03660	glycoside hydrolase family 12	1	+
SE86_03665	oligopeptide/dipeptide ABC transporter, ATPase subunit			0.0746544	315	24.6	329	0.009	20.66	429	0.006
SE86_03670	oligopeptide/dipeptide ABC transporter, ATPase subunit			0.0668933	356	24.73	305	0.002	21.76	297	0.003
SE86_03675	ABC-type transporter, integral membrane subunit	7		0.00813068	893	20.81	766	0.003
SE86_03680	ABC-type transporter, integral membrane subunit	7		0.00702195	929
SE86_03685	hypothetical protein			0.00923941	872
SE86_03690	hypothetical protein			0.0639367	363	24.48	349	0.004	20.56	444	0.009
SE86_03695	hypothetical protein			0.0170005	715	22.71	563	0.023	19.42	603
SE86_03700	Cl- channel voltage-gated family protein	10		0.0133048	783	20.83	763	0.034	17.8	738	0.033
SE86_03705	Aspartate transaminase			0.0480449	437	23.31	500	0.008	21.34	343	0.006
SE86_03710	Respiratory-chain NADH dehydrogenase domain 51 kDa subunit			0.0439796	454	25.09	266	0.008	21.76	298	0.006
SE86_03715	NADH dehydrogenase (quinone)			0.250942	80	26.59	94	0.005	23.71	90	0.003
SE86_03720	hypothetical protein	3		0.0347402	526
SE86_03721	YHS domain-containing protein			0.00332619	1070	20.46	787	0.024	16.88	797	0.002
SE86_03725	copper-translocating P-type ATPase	7		0.00997856	861
SE86_03730	General substrate transporter	10
SE86_03735	Creatininase			0.0236529	628
SE86_03740	hypothetical protein
SE86_03745	thiamine S protein			0.0125656	797	22	668	0.013	18.75	669	0.013
SE86_03750	hypothetical protein			0.0125656	798	21.5	713	0.006	18.36	697	0.009
SE86_03755	YbaK/prolyl-tRNA synthetase associated region			0.0114569	827	21.18	735	0.015
SE86_03760	dihydropteroate synthase-related protein			0.0247616	618	21.21	734	0.01	19.26	616	0.013
SE86_03765	NADPH:quinone reductase			0.171483	135	25.39	236	0.003	22.72	195	0.004
SE86_03770	CBS domain containing protein			0.0905462	276
SE86_03775	Histidyl-tRNA synthetase			0.0761328	310	24.18	389	0.002	20.37	467	0.004
SE86_03780	pyruvate phosphate dikinase PEP/pyruvate-binding protein
SE86_03785	hypothetical protein			0.0125656	799	22.66	575	0.033	18	727	0.024
SE86_03790	hypothetical protein
SE86_03795	CopG-like domain-containing protein DNA-binding protein
SE86_03800	hypothetical protein			0.00739153	915	23.97	421	0.069
SE86_03805	protein of unknown function DUF1152			0.0269791	598	24.17	391	0.005	19.57	577	0.009
SE86_03810	hypothetical protein			0.0166309	721	21.7	693	0.006	19.74	554	0.014
SE86_03815	Phosphonate-transporting ATPase			0.0787198	302	25.24	254	0.01	22.01	261	0.006
SE86_03820	hypothetical protein	6
SE86_03825	hypothetical protein	2	+
SE86_03830	DNA/RNA-binding protein Alba			0.0232833	632	24.19	386	0.019	22.93	165	0.004
SE86_03835	Signal recognition 54 kDa protein			0.0284574	579	22.53	599	0.017	18.72	673	0.009
SE86_03840	protein of unknown function DUF711			0.0735457	317	25.08	268	0.006	22.23	239	0.012
SE86_03845	hypothetical protein	1	+
SE86_03850	flagellin domain protein	1	+
SE86_03855	hypothetical protein			0.0110873	837	21.69	696	0.025	14.95	856
SE86_03860	hypothetical protein	1
SE86_03865	hypothetical protein	1	+
SE86_03870	Circadian clock protein KaiC central region			0.00591322	964
SE86_03875	type II secretion system protein E			0.0129352	786	20.24	801	0.002	16.73	806	0.02
SE86_03880	Type II secretion system F domain-containing protein	9		0.00517407	994
SE86_03885	Xylose isomerase domain-containing protein TIM barrel			0.0576539	390	24.17	392	0.006	20.49	453	0.008
SE86_03890	hypothetical protein			0.00591322	965
SE86_03895	tRNA(Met) cytidine acetyltransferase TmcA			0.0580235	388
SE86_03900	Cyclopropane-fatty-acyl-phospholipid synthase			0.0303053	565	25.56	205	0.005	22.74	193	0.007
SE86_03905	flavin reductase domain protein FMN-binding protein			0.0144135	759	22.28	637	0.005	19.7	561	0.008
SE86_03910	hypothetical protein
SE86_03915	TspO/MBR family protein	2
SE86_03920	ABC-2 type transporter	6
SE86_03925	Fe(3+)-transporting ATPase			0.00702195	930
SE86_03930	mevalonate kinase			0.0273487	590	22.7	565	0.006	19.32	610	0.002
SE86_03935	Acetate--CoA ligase			0.021805	651	23.62	460	0.022	20.77	407	0.033
SE86_03940	tRNA methyltransferase complex GCD14 subunit			0.00776111	903	19.14	859	0.02	16.81	803	0.047
SE86_03945	succinate dehydrogenase and fumarate reductase iron-sulfur protein			0.327075	60
SE86_03950	hypothetical protein	3
SE86_03955	succinate dehydrogenase cytochrome b subunit	3		0.0103481	855	26.14	143	0.008	24.56	45	0.006
SE86_03960	succinate dehydrogenase or fumarate reductase, flavoprotein subunit			0.833025	16	28.8	12	0.001	27.17	7	0.001
SE86_03965	Glycine cleavage system H protein			0.184419	122	26.52	100	0.003	22.55	208	0.007
SE86_03970	peptidase U62 modulator of DNA gyrase			0.0277182	584	22.92	540	0.02	20.36	471	0.006
SE86_03975	peptidase U62 modulator of DNA gyrase			0.055806	401	23.77	449	0.003	20.02	515	0.006
SE86_03980	hypothetical protein	1	+
SE86_03985	TrkA-C domain protein	12		0.00332619	1071
SE86_03990	major facilitator superfamily MFS_1	11	+
SE86_03995	amino acid permease-associated region	12
SE86_04000	Serine--pyruvate transaminase			0.0447188	452	22.62	580	0.007	20.61	438	0.008
SE86_04005	peptidase M28			0.0805677	296	23.51	473	0.003	21.05	384	0.007
SE86_04010	hypothetical protein	2		0.00369576	1053				18.57	686	0.006
SE86_04015	Enoyl-CoA hydratase/isomerase			0.116417	223	25.34	240	0.002	21.8	294	0.005
SE86_04020	phosphoribosyltransferase			0.0151526	748	20.88	758	0.011	18.41	695	0.039
SE86_04025	hypothetical protein			0.0365881	512	24.65	321	0.011	22.07	253	0.011
SE86_04030	hypothetical protein			0.0842634	292	24	417	0.005	22.07	252	0.001
SE86_04035	Methyltransferase type 11			0.0458275	449
SE86_04040	SirA-like domain-containing protein			0.00739153	916
SE86_04045	hypothetical protein			0.0251312	615	20.64	776	0.121
SE86_04050	Glutamate synthase (NADPH)			0.246138	82	25.56	206	0.015	24.87	39	0.009
SE86_04055	NUDIX hydrolase			0.0136743	776	20	824	0.01	16.7	807	0.007
SE86_04060	hypothetical protein			0.0425013	467
SE86_04065	Aldehyde dehydrogenase (NAD(+))			0.0713283	334	23.79	447	0.004	19.64	567	0.008
SE86_04070	extracellular solute-binding protein family 1
SE86_04075	extracellular solute-binding protein family 1	1	+	0.0114569	828
SE86_04080	major facilitator superfamily MFS_1	10
SE86_04085	hypothetical protein	12
SE86_04095	Peptide-N4-(N-acetyl-beta-glucosaminyl)asparagine amidase A
SE86_04105	hypothetical protein	11
SE86_04110	Glutamate dehydrogenase (NAD(P)(+))			0.00591322	966
SE86_04115	Aldehyde Dehydrogenase			0.0125656	800
SE86_04120	ABC-type transporter, periplasmic subunit
SE86_04125	5-oxoprolinase (ATP-hydrolyzing)			0.00776111	904	22.15	652	0.009	19.05	641	0.015
SE86_04130	5-oxoprolinase (ATP-hydrolyzing)			0.0199571	667	22.65	576	0.012	19.27	614	0.02
SE86_04135	CoA-disulfide reductase			0.0129352	787	21.82	685	0.011	18.97	647	0.003
SE86_04140	hypothetical protein			0.00591322	967
SE86_04145	MobA-like NTP transferase domain
SE86_04150	formate dehydrogenase, alpha subunit			0.173331	134	25.02	276	0.003	21.73	301	0.012
SE86_04155	NADH dehydrogenase (quinone)			0.0672629	353	24.71	310	0.007	22.05	254	0.008
SE86_04160	hypothetical protein	1		0.0380664	502
SE86_04165	ABC-2 type transporter	7	+
SE86_04170	Sulfate-transporting ATPase			0.00369576	1054
SE86_04175	hypothetical protein
SE86_04180	UPF0282 protein			0.0332619	535	23.01	529	0.008	19.54	583	0.005
SE86_04185	Peptide-modifying radical SAM enzyme putative, AF0577
SE86_04190	Gp37Gp68 family protein
SE86_04195	ribosome biogenesis protein NEP1-like protein			0.00443492	1022
SE86_04200	hypothetical protein
SE86_04205	Creatinase			0.0624584	369	23.09	520	0.006	20.41	464	0.007
SE86_04210	Circadian clock protein KaiC central region			0.351467	54
SE86_04215	hypothetical protein
SE86_04220	hypothetical protein	2	+
SE86_04225	UspA domain-containing protein			0.00369576	1055
SE86_04230	Phosphoglycerate kinase			0.0502624	426	22.69	568	0.013	20.24	491	0.009
SE86_04235	UPF0215 protein			0.00369576	1056
SE86_04240	hypothetical protein	1	+
SE86_04245	glycoside hydrolase family 12			0.019218	678	22.29	636	0.038	18.32	702	0.012
SE86_04250	Rieske [2Fe-2S] iron-sulfur domain-containing protein			0.10459	248	25.51	215	0.001	22.87	175	0.013
SE86_04255	ABC-2 type transporter	6
SE86_04260	Sulfate-transporting ATPase								16.47	824	0.058
SE86_04265	hypothetical protein			0.00923941	873
SE86_04270	Dihydrolipoyl dehydrogenase			0.140439	178
SE86_04280	hypothetical protein			0.0110873	838
SE86_04285	Threonyl-tRNA synthetase editing domain-containing protein			0.12196	208	24.91	284	0.009	22.91	170	0.009
SE86_04290	Xylose isomerase domain-containing protein TIM barrel			0.072437	324	23.77	450	0.007	20.63	436	0.017
SE86_04295	beta-lactamase domain protein			0.0465666	443
SE86_04300	Non-canonical purine NTP phosphatase/PRRC1
SE86_04310	4Fe4S-binding SPASM domain			0.0262399	604
SE86_04315	cobalamin B12-binding domain protein			0.0306748	562	23.61	461	0.016	18.26	706	0.011
SE86_04320	cyclase family protein			0.0125656	801	22.97	536	0.005	18.23	710	0.008
SE86_04325	hypothetical protein		+
SE86_04330	protein of unknown function DUF4382	1	+
SE86_04335	hypothetical protein	2	+
SE86_04340	Alpha-mannosidase			0.0617193	374	22.26	640	0.001	18.54	687	0.008
SE86_04345	integrase family protein
SE86_04350	hypothetical protein	1	+
SE86_04355	hypothetical protein
SE86_04360	hypothetical protein	1
SE86_04365	Peptidase S53 propeptide			0.0114569	829
SE86_04370	pyruvate, phosphate dikinase			1.29056	6	28.57	14	0.002	25.63	23	0.002
SE86_04375	MoaD family protein			0.00813068	894	21.4	722	0.005	16.49	822	0.11
SE86_04380	Carboxypeptidase Taq	1		0.370316	50	28.25	19	0.003	25	35	0.007
SE86_04385	Phosphoglucosamine mutase, archaeal-related			0.227659	91	25.28	249	0.002	22.43	221	0.004
SE86_04390	protein of unknown function DUF343			0.0373272	505	24.66	319	0.011	20.31	479	0.019
SE86_04395	Ankyrin repeat-containing domain-containing protein
SE86_04400	Cell division control protein 6-like protein			0.0151526	749	21.08	744	0.018	17.8	737	0.025
SE86_04410	protein of unknown function DUF395 YeeE/YedE	10		0.131939	193	26.74	81	0.003	22.99	157	0.021
SE86_04415	Sua5/YciO/YrdC/YwlC family protein			0.0631976	367	22.57	591	0.006	19.23	622	0.007
SE86_04420	hypothetical protein
SE86_04425	PEGA domain protein	2	+	0.00406534	1038	18.91	863	0.009	16.67	812	0.029
SE86_04430	hypothetical protein	3	+
SE86_04435	Oligosaccharyl transferase STT3 subunit	13		0.0225442	641	21.79	689	0.012	18.98	646	0.024
SE86_04440	NADP-dependent oxidoreductase domain			0.0173701	707	21.32	727	0.022	19.1	637	0
SE86_04445	hypothetical protein			0.0299357	569
SE86_04450	o-succinylbenzoic acid (OSB) synthetase			0.107916	241	24.84	292	0.011	22	263	0.008
SE86_04455	protein of unknown function DUF973	5
SE86_04460	hypothetical protein			0.136743	187	26.14	144	0.001	23.1	149	0.006
SE86_04465	NAD-dependent epimerase/dehydratase			0.00850026	888	22.88	543	0.03	18.47	692	0.014
SE86_04470	Orotidine 5'-phosphate decarboxylase			0.0358489	515	22.01	666	0.008	19.46	594	0.018
SE86_04475	Orotate phosphoribosyltransferase			0.0162614	727	22.28	638	0.012	19.57	578	0.02
SE86_04480	hypothetical protein			0.0162614	728
SE86_04485	Aspartate carbamoyltransferase regulatory chain			0.0255008	609	22.6	585	0.004	19.9	530	0.01
SE86_04490	Aspartate carbamoyltransferase			0.0543277	408	23.47	479	0.005	21.09	379	0.005
SE86_04495	CBS domain containing protein			0.0680021	348	24.36	362	0.011	20.25	485	0.018
SE86_04500	major facilitator superfamily MFS_1	12	+
SE86_04505	hypothetical protein	2
SE86_04510	phosphoesterase PA-phosphatase related protein	6	+
SE86_04515	Dihydroorotate dehydrogenase			0.0565452	399	24.53	339	0.004	20.34	472	0.007
SE86_04520	Fumarate hydratase			0.060241	381	23.54	466	0.003	20.66	431	0.003
SE86_04525	UbiD family decarboxylase			0.0495232	431	22.33	630	0.024	19.53	584	0.009
SE86_04530	hypothetical protein
SE86_04535	hypothetical protein
SE86_04540	hypothetical protein
SE86_04545	hypothetical protein	1	+
SE86_04550	hypothetical protein
SE86_04555	restriction endonuclease			0.00517407	995
SE86_04560	protein of unknown function DUF129			0.0561756	400
SE86_04565	UPF0145 protein ybjQ			0.0125656	802	21.86	680	0.02	19.9	533	0.033
SE86_04570	hypothetical protein			0.0107177	844	21.31	728	0.008	17.43	764	0.041
SE86_04575	protein of unknown function DUF6 transmembrane	6
SE86_04580	N-acetylglucosamine-6-phosphate deacetylase			0.0144135	760	21.67	700	0.007	18.84	657	0.025
SE86_04585	glucosamine/fructose-6-phosphate aminotransferase, isomerizing			0.164462	151	24.79	297	0.008	22.03	257	0.007
SE86_04590	FAD linked oxidase domain protein
SE86_04595	hypothetical protein	1	+
SE86_04600	5-formyltetrahydrofolate cyclo-ligase			0.0062828	950
SE86_04605	protein of unknown function DUF6 transmembrane	1
SE86_04610	hypothetical protein			0.0181092	694
SE86_04615	hypothetical protein
SE86_04620	hypothetical protein
SE86_04625	hypothetical protein	5	+
SE86_04630	MMPL domain protein	10		0.024392	622	23.06	523	0.002	19.97	523	0.032
SE86_04635	hypothetical protein	1
SE86_04640	hypothetical protein			0.00554365	982	20.7	773	0.05	17.7	746	0.052
SE86_04645	4Fe4S-binding SPASM domain			0.00443492	1023
SE86_04650	major facilitator superfamily MFS_1	12
SE86_04655	hypothetical protein	12
SE86_04660	regulatory protein TetR			0.012196	809	21.56	709	0.013
SE86_04665	hypothetical protein
SE86_04670	hypothetical protein	6	+
SE86_04675	hypothetical protein	16
SE86_04680	UbiA prenyltransferase	9		0.00960899	864	20.18	807	0.034	17.4	766	0.002
SE86_04685	4Fe4S-binding SPASM domain			0.0328923	545
SE86_04690	hypothetical protein
SE86_04695	hypothetical protein
SE86_04700	hypothetical protein
SE86_04705	hypothetical protein
SE86_04710	hypothetical protein
SE86_04715	hypothetical protein
SE86_04720	hypothetical protein
SE86_04725	hypothetical protein
SE86_04730	hypothetical protein	7
SE86_04735	hypothetical protein	6	+
SE86_04740	hypothetical protein	3
SE86_04745	hypothetical protein	2
SE86_04750	ATPase associated with various cellular activities AAA_5			0.0546973	407	23.97	422	0.012	19.88	535	0.01
SE86_04755	hypothetical protein
SE86_04760	hypothetical protein			0.00332619	1072
SE86_04765	hypothetical protein
SE86_04770	MscS Mechanosensitive ion channel	4		0.00443492	1024	19.56	841	0.017	16.18	837
SE86_04775	Monosaccharide-transporting ATPase
SE86_04780	ABC transporter related protein
SE86_04785	ABC-type transporter, integral membrane subunit	9
SE86_04790	ABC-type transporter, integral membrane subunit	8
SE86_04795	hypothetical protein	1	+
SE86_04800	hypothetical protein	6		0.00443492	1025
SE86_04805	KaiC domain protein, Ph0284 family			0.00739153	917
SE86_04810	Calcineurin-like phosphoesterase superfamily domain			0.0162614	729	21.46	718	0.015	19.44	600	0.011
SE86_04815	hypothetical protein
SE86_04820	major facilitator superfamily MFS_1	11
SE86_04825	phosphoglycerate mutase 1 family
SE86_04830	hypothetical protein	2
SE86_04835	hypothetical protein	1	+
SE86_04840	hypothetical protein
SE86_04845	major facilitator superfamily MFS_1	5
SE86_04850	TENA/THI-4 domain-containing protein			0.00332619	1073
SE86_04855	protein of unknown function DUF81	2	+
SE86_04860	protein of unknown function DUF86
SE86_04865	hypothetical protein
SE86_04870	Pyridoxal-5'-phosphate-dependent protein beta subunit			0.0221746	645	20.89	757	0.015	19.06	638	0.008
SE86_04875	Aldehyde:ferredoxin oxidoreductase
SE86_04880	Aldehyde:ferredoxin oxidoreductase
SE86_04885	FAD dependent oxidoreductase			0.00443492	1026
SE86_04890	Sterol-binding domain protein			0.0221746	646	22.21	646	0.013	20.37	469	0.006
SE86_04895	iron-containing alcohol dehydrogenase			0.00591322	968	20.95	752	0.025	17.52	755	0.017
SE86_04900	Acetolactate synthase			0.0668933	357	23.49	476	0.003	20.1	504	0.005
SE86_04905	hypothetical protein	3
SE86_04910	transcriptional regulator, AbrB family			0.00332619	1074
SE86_04915	PilT protein domain protein			0.00702195	931
SE86_04920	dihydropteroate synthase			0.031414	559	22.77	559	0.006	19.8	545	0.005
SE86_04925	Na+/solute symporter	13		0.00406534	1039
SE86_04930	Protein of unknown function DUF3311	2	+
SE86_04935	acetylornithine deacetylase or succinyl-diaminopimelate desuccinylase			0.0188484	686	20.86	760	0.008	18.1	720	0.018
SE86_04940	ParB domain protein nuclease
SE86_04945	nucleic acid binding OB-fold tRNA/helicase-type			0.0232833	633	26.36	122	0.011	24.06	71	0.012
SE86_04950	beta-lactamase domain protein			0.0413926	475	24.03	413	0.003	19.86	536	0.009
SE86_04955	hypothetical protein			0.00517407	996	20.77	767	0.003	17.12	783	0.009
SE86_04960	3-hexulose-6-phosphate synthase			0.201419	109	25.83	186	0.003	23.38	119	0.006
SE86_04965	Calcineurin-like phosphoesterase superfamily domain			0.0255008	610	23.7	455	0.006	21.59	315	0.012
SE86_04970	SMC domain protein			0.0510016	421	22.38	623	0.006	20.06	509	0.005
SE86_04975	NurA domain-containing protein			0.0517407	415	24.22	380	0.002	19.78	546	0.015
SE86_04980	protein of unknown function DUF87			0.133417	191
SE86_04985	hypothetical protein			0.00739153	918				16.09	841
SE86_04990	AAA ATPase central domain protein			0.00554365	983	20.07	819	0.019	16.91	794	0.021
SE86_04995	Iron dependent repressor, N-terminal
SE86_05000	Peptidase T1A, proteasome beta-subunit			0.163353	153	23.9	432	0.005	21.13	370	0.013
SE86_05005	Endonuclease V
SE86_05010	hypothetical protein			0.00332619	1075
SE86_05015	AMMECR1-domain protein			0.106438	244	26.09	149	0.009	23.09	150	0.001
SE86_05020	Preprotein translocase subunit secE	1
SE86_05025	ribosomal protein L24			0.0321532	552	25.94	169	0.005	22.92	167	0.008
SE86_05030	cytidyltransferase-related domain protein			0.00591322	969
SE86_05035	endoribonuclease L-PSP			0.189593	117	25.68	195	0.004	22.42	224	0.006
SE86_05040	6-phosphogluconate dehydrogenase NAD-binding protein			0.159287	156	26.04	153	0.003	22.91	168	0.014
SE86_05050	Alcohol dehydrogenase zinc-binding domain protein			0.072437	325	23.9	433	0.011	21.36	338	0.014
SE86_05055	ABC-type transporter, integral membrane subunit	11		0.00813068	895	21.85	682	0.033	18.75	670	0.024
SE86_05060	Taurine-transporting ATPase			0.0295661	571	21.85	683	0.036	17.34	771	0.03
SE86_05065	Appr-1-p processing domain protein			0.0321532	553	23.78	448	0.013	20.51	449	0.021
SE86_05070	hypothetical protein			0.0650455	361	25.64	197	0.001	21.49	323	0.003
SE86_05075	HAD-superfamily hydrolase, subfamily IA, variant 3			0.0166309	722	21.7	694	0.027	18.15	716	0.03
SE86_05090	hypothetical protein	1	+
SE86_05095	phage SPO1 DNA polymerase-related protein			0.0181092	695	23.02	527	0.039	18.63	683	0.003
SE86_05100	peptidase S16 lon domain protein	2	+	0.00850026	889
SE86_05105	hypothetical protein			0.0620888	371	23.82	443	0.012	20.66	430	0.007
SE86_05110	helix-turn-helix domain protein
SE86_05115	hypothetical protein
SE86_05120	hypothetical protein			0.0129352	788
SE86_05125	Phosphoglycerate kinase			0.0328923	546	21.68	698	0.025	19.6	571	0.013
SE86_05130	glyceraldehyde-3-phosphate dehydrogenase, type II		+	0.0347402	527	23.98	420	0.001	20.84	400	0.004
SE86_05135	hypothetical protein	1	+	0.0395447	489
SE86_05140	triphosphoribosyl-dephospho-CoA protein
SE86_05145	Dual specificity protein phosphatase
SE86_05150	Uracil-DNA glycosylase superfamily			0.00960899	865	21.54	711	0.046	17.04	788	0.045
SE86_05155	4-alpha-glucanotransferase			0.0181092	696	22.39	621	0.008	20.27	481	0.007
SE86_05160	hypothetical protein	6		0.0325227	548
SE86_05165	Nucleotidyl transferase			0.00776111	905	23.94	426	0.039	20.8	403	0.04
SE86_05170	hypothetical protein					22.26	641	0.009	19.53	586	0.009
SE86_05175	UDP-sulfoquinovose synthase			0.147461	169	25.4	235	0.008	22.79	189	0.004
SE86_05185	drug resistance transporter, EmrB/QacA subfamily	12
SE86_05190	UPF0103 protein			0.0609801	377	24.73	306	0.009	21.06	382	0.004
SE86_05195	hypothetical protein			0.019218	679	20.12	816	0.01	17.79	740	0.011
SE86_05200	aspartate/glutamate/uridylate kinase			0.0399143	487	22.83	551	0.023	20	520	0.019
SE86_05205	protein of unknown function DUF790			0.0062828	951	18.26	879	0.024	14.52	860
SE86_05210	type III restriction protein res subunit			0.0062828	952	19.71	837	0.005	16.23	833	0.027
SE86_05215	Saccharopine dehydrogenase			0.482297	37	25.98	162	0.002	23.91	80	0.008
SE86_05220	hypothetical protein			0.0114569	830	22.79	556	0.007	18.9	652	0.002
SE86_05225	sodium/hydrogen exchanger	11
SE86_05230	band 7 protein	2		0.124547	205	24.62	326	0.001	22.98	160	0.009
SE86_05235	GINS complex domain-containing protein			0.0373272	506	23.45	482	0.008	20.4	466	0.005
SE86_05240	MCM family protein			0.0358489	516	21.7	695	0.009	19.25	617	0.017
SE86_05245	ski2-type helicase			0.0454579	451	28.06	24	0.004	22.47	218	0.01
SE86_05255	Like-Sm ribonucleoprotein core			0.0935028	266	26.41	110	0.005	22.83	181	0.004
SE86_05260	50S ribosomal protein L37e			0.0358489	517	25.32	245	0.002	20.45	459	0.008
SE86_05265	peptidase M24			0.158179	157
SE86_05270	PP-loop domain protein			0.00369576	1057
SE86_05275	hypothetical protein	4	+
SE86_05280	universal PUA-domain-containing protein			0.00997856	862	21.96	671	0.027	17.53	754
SE86_05285	hypothetical protein			0.0181092	697	24.01	416	0.011	19.9	532	0.01
SE86_05290	protein of unknown function DUF107	2	+
SE86_05295	protein of unknown function DUF107	5	+
SE86_05300	Replication factor C small subunit			0.193288	115	24.29	375	0.002	21.59	314	0.006
SE86_05305	Replication factor C large subunit			0.0617193	375	23.24	504	0.008	21.68	306	0.01
SE86_05310	4-coumarate--CoA ligase			0.0277182	585	22.56	594	0.012	18.45	693	0.009
SE86_05315	Mandelate racemase/muconate lactonizing protein			0.143396	177	25.69	193	0.007	23.42	115	0.009
SE86_05320	peptidase M42 family protein
SE86_05330	protein of unknown function UPF0027			0.160027	155	26.7	84	0.006	22.47	217	0.007
SE86_05335	transcriptional regulator PadR family protein			0.00406534	1040
SE86_05340	ATPase-like, ParA/MinD			0.0406534	481	23.53	469	0.019	21.2	361	0.013
SE86_05345	Peroxiredoxin			1.70449	3	31.06	1	0.006	28.46	3	0.003
SE86_05350	acetylornithine deacetylase or succinyl-diaminopimelate desuccinylase			0.091655	272	24.17	393	0.001	20.09	505	0.003
SE86_05355	Ribosomal protein L25/L23			0.112351	234	25.19	258	0.008	23.16	141	0.006
SE86_05360	50S ribosomal protein L4P			0.168527	139	25.51	216	0.002	23.14	144	0.007
SE86_05365	ribosomal protein L3			0.25316	77	27.88	30	0.001	24.08	70	0.007
SE86_05370	Protein of unknown function DUF2204	1		0.0151526	750	21.57	707	0.006	18.76	668	0.036
SE86_05375	pyruvate kinase			0.273856	71	25.28	250	0.009	22.43	220	0.009
SE86_05380	phosphoribosyltransferase			0.0739153	316	24.5	345	0.006	20.89	396	0.001
SE86_05385	N-acylmannosamine kinase			0.0757632	313	25.02	277	0.008	20.55	446	0.013
SE86_05390	hypothetical protein	11
SE86_05395	DsrE family protein			0.0310444	561	23.09	521	0.003	20.11	503	0.007
SE86_05400	hypothetical protein			0.00332619	1076
SE86_05405	2-oxoglutarate synthase			0.806416	18	28.18	21	0.005	24.37	54	0.006
SE86_05410	pyruvate ferredoxin/flavodoxin oxidoreductase, beta subunit			0.358489	52	26.89	71	0.001	24.21	62	0.007
SE86_05415	Resolvase, Holliday junction-type			0.00665238	938	20.74	769	0.01	18.83	660	0.012
SE86_05420	Citrate synthase			1.93325	2	30.52	2	0.001	29.43	1	0.005
SE86_05425	ABC-2 type transporter	6
SE86_05430	daunorubicin resistance ABC transporter ATPase subunit			0.0188484	687	21.99	669	0.011	18.3	705	0.01
SE86_05435	major facilitator superfamily MFS_1	12
SE86_05440	protein of unknown function DUF998	6
SE86_05445	hypothetical protein
SE86_05450	hypothetical protein
SE86_05455	Cys/Met metabolism pyridoxal-phosphate-dependent protein
SE86_05460	Cystathionine gamma-lyase
SE86_05470	hypothetical protein	7
SE86_05475	Adenine deaminase			0.0351098	524	21.16	738	0.011	17.19	780	0.009
SE86_05480	GMP synthase [glutamine-hydrolyzing]			0.0535886	411	22.61	583	0.001	19.77	549	0.006
SE86_05485	IMP dehydrogenase			0.1482	167	25.24	255	0.003	21.87	285	0.012
SE86_05490	Glycerol-3-phosphate-transporting ATPase			0.0413926	476	23.5	475	0.009	20.42	462	0.016
SE86_05495	ABC-type transporter, integral membrane subunit	6
SE86_05500	ABC-type transporter, integral membrane subunit	6
SE86_05505	extracellular solute-binding protein family 1	1		0.0225442	642	23.17	511	0.005	19.52	587	0.009
SE86_05510	hypothetical protein	3
SE86_05515	hypothetical protein
SE86_05520	hypothetical protein
SE86_05525	sodium/calcium exchanger membrane region	7	+
SE86_05530	Circadian clock protein KaiC central region			0.193658	114	24.94	282	0.003	22.98	158	0.005
SE86_05535	putative conserved protein UCP037214			0.0694804	341	24.43	352	0.002	21.2	360	0.004
SE86_05540	catalytic domain-containing protein			0.102003	253	20.07	820	0.009	19.75	551	0.019
SE86_05545	hypothetical protein	3	+	0.00369576	1058
SE86_05550	UbiA prenyltransferase	7
SE86_05555	hypothetical protein	6
SE86_05560	hypothetical protein
SE86_05565	isochorismatase hydrolase			0.0232833	634	23.44	483	0.006	20.03	513	0.016
SE86_05570	major facilitator superfamily MFS_1	12
SE86_05575	major facilitator superfamily MFS_1	10
SE86_05580	hypothetical protein			0.0417621	472	24.29	376	0.005	19.44	598	0.013
SE86_05585	ADP/ATP-dependent (S)-NAD(P)H-hydrate dehydratase			0.0129352	789	23.88	436	0.003	21.18	364	0
SE86_05590	hypothetical protein	2		0.0421317	471
SE86_05595	3-oxoacyl-[acyl-carrier-protein] reductase			0.0857417	287	27.06	62	0.008	22.69	200	0.01
SE86_05600	hypothetical protein
SE86_05605	Iron sulfur domain-containing, CDGSH-type			0.123069	206	28.08	23	0.002	25.47	25	0.005
SE86_05610	hypothetical protein			0.108655	237	24.78	298	0.005	22.03	258	0.009
SE86_05615	hypothetical protein					19.75	834	0.019	16.74	805	0.001
SE86_05620	phosphodiesterase, MJ0936 family			0.00702195	932	22.15	653	0.028	16.84	802
SE86_05625	peptidase M50	7		0.00443492	1027
SE86_05630	Adenosylhomocysteinase			0.395447	44	26.11	148	0.006	23.32	128	0.01
SE86_05635	Enolase			0.490428	36	26.73	82	0.002	24.12	69	0.007
SE86_05640	hypothetical protein			0.00332619	1077
SE86_05645	CutA1 divalent ion tolerance protein			0.0162614	730	20.59	779	0.018	17.93	733	0.015
SE86_05650	hypothetical protein			0.0136743	777	21.39	725	0.057	17.12	782
SE86_05655	Aspartate transaminase			0.597975	30	27.46	48	0.004	24.12	68	0.009
SE86_05660	FAD dependent oxidoreductase			0.00923941	874	19.09	861	0.008	21.1	377	0.017
SE86_05665	protein of unknown function DUF62			0.0402838	482	22.43	615	0.012	15.92	844	0.014
SE86_05670	glycoside hydrolase family 57	2
SE86_05675	RNA 3'-terminal phosphate cyclase			0.0181092	698	22.56	595	0.021	19.61	570	0.029
SE86_05680	hypothetical protein			0.0580235	389	24.08	406	0.002	20.41	465	0.015
SE86_05685	protein of unknown function DUF981	6
SE86_05690	hypothetical protein
SE86_05695	protein of unknown function DUF123			0.00554365	984	21.87	678	0.004
SE86_05700	phosphoserine phosphatase-like hydrolase			0.0129352	790	19.96	827	0.016	17.28	776	0.004
SE86_05705	Isocitrate dehydrogenase (NADP(+))			1.30017	5	30.1	3	0.002	26.16	12	0.004
SE86_05710	Methylthioribose-1-phosphate isomerase			0.20955	101	26.25	133	0.006	22.9	171	0.008
SE86_05715	Protein of unknown function DUF2299			0.0635672	365	24.56	335	0.007	20.74	415	0.003
SE86_05720	hypothetical protein		+	0.0255008	611	25.41	230	0.018	21.96	271	0.019
SE86_05725	GTP cyclohydrolase III			0.0439796	455	22.51	602	0.001	19.97	522	0.015
SE86_05730	6,7-dimethyl-8-ribityllumazine synthase			0.16557	148	26.89	72	0.004	22.88	173	0.003
SE86_05735	DNA polymerase beta domain protein region
SE86_05740	hypothetical protein	1
SE86_05745	ATP-NAD/AcoX kinase			0.0170005	716	17.46	883	0.038
SE86_05750	oligopeptide/dipeptide ABC transporter, ATPase subunit			0.0676325	349	24.25	379	0.003	20.75	413	0.007
SE86_05755	AAA ATPase			0.0166309	723	22.95	538	0.004	19.84	538	0.012
SE86_05760	ABC-type transporter, integral membrane subunit	7		0.0332619	536
SE86_05765	ABC-type transporter, integral membrane subunit	5		0.0062828	953	25.36	238	0.022	20.34	474	0.012
SE86_05770	ABC-type transporter, periplasmic subunit			0.0225442	643	21.11	743	0.108
SE86_05775	Asparaginase			0.0388055	498	23.7	456	0.007	21.97	269	0.014
SE86_05780	Amidase			0.0535886	412	23.48	477	0.011	20	519	0.008
SE86_05785	alpha,alpha-trehalose-phosphate synthase [UDP-forming]			0.0716978	330	24.33	368	0.005	21.27	349	0.013
SE86_05790	glycosyl transferase family 2	4
SE86_05795	metallophosphoesterase			0.018	701	20.36	794	0.028	16.86	798	0.01
SE86_05800	O-phosphoserine sulfhydrylase			0.094	264	24.86	289	0.001	21.68	305	0.002
SE86_05805	AIR synthase related protein domain protein			0.0173701	708	20.36	795	0.004	17.47	759	0
SE86_05810	Acylphosphatase			0.00369576	1059
SE86_05815	SirA-like domain-containing protein			0.00406534	1041
SE86_05820	galactose-1-phosphate uridylyltransferase			0.0413926	477	23.94	427	0.028	20.61	439	0.005
SE86_05825	galactokinase			0.0805677	297	22.22	644	0.011	19.55	581	0.023
SE86_05830	hypothetical protein	2
SE86_05835	dihydrodipicolinate synthetase			0.116417	224
SE86_05840	major facilitator superfamily MFS_1	11
SE86_05845	hypothetical protein			0.0110873	839	21.92	673	0.01	18.06	724	0.022
SE86_05850	Geranylgeranylglycerol-phosphate geranylgeranyltransferase	7
SE86_05855	DNA polymerase sliding clamp			0.0709587	335	23.82	444	0.01	20.7	420	0.019
SE86_05860	Aldehyde Dehydrogenase			0.166309	145	24.33	369	0.003	21.25	352	0.009
SE86_05865	ATP/cobalamin adenosyltransferase			0.0413926	478	24.16	396	0.005	19.7	560	0.018
SE86_05870	protein of unknown function DUF87			0.0306748	563	21.94	672	0.006	18.34	700	0.005
SE86_05875	hypothetical protein			0.00480449	1010
SE86_05880	glycosyl transferase family 2			0.00332619	1078
SE86_05885	hypothetical protein	16		0.0118264	823	17.67	881	0.013	19.7	562	0.016
SE86_05890	glycoside hydrolase family 31			0.1397	181	24.66	320	0.003	22.72	196	0.002
SE86_05895	hypothetical protein	5
SE86_05900	dUTP diphosphatase			0.0118264	824	20.21	804	0.025	16.95	792	0.027
SE86_05905	hypothetical protein
SE86_05910	extracellular solute-binding protein family 1
SE86_05915	protein of unknown function DUF340 membrane	4
SE86_05920	hypothetical protein	3
SE86_05925	hypothetical protein			0.072437	326	23.48	478	0.014	20.56	443	0.015
SE86_05930	type II secretion system protein E			0.134895	190	24.11	403	0.007	19.94	524	0.005
SE86_05935	UBA/THIF-type NAD/FAD binding protein			0.0787198	303
SE86_05940	transposase, IS605 OrfB family
SE86_05945	Pyridoxal-5'-phosphate-dependent protein beta subunit
SE86_05950	Aldehyde ferredoxin oxidoreductase			0.281617	70	26.37	118	0.002	22.42	223	0.005
SE86_05955	beta-lactamase domain protein			0.00960899	866	24.3	373	0.006	20.07	508	0.007
SE86_05960	nucleic acid binding OB-fold tRNA/helicase-type			0.106438	245	26.69	85	0.017	21.78	295	0.011
SE86_05970	major facilitator superfamily MFS_1	11
SE86_05975	hypothetical protein			0.0354793	522	24.5	346	0.007	21.85	290	0.011
SE86_05980	Tyrosine decarboxylase			0.0321532	554
SE86_05985	malic protein NAD-binding protein			0.239486	85	25.95	165	0.004	21.71	303	0.006
SE86_05990	permease for cytosine/purines uracil thiamine allantoin	13
SE86_05995	Cupin 2 conserved barrel domain protein			0.019218	680	23.52	471	0.054	20.02	517	0.042
SE86_06000	hypothetical protein	1		0.0199571	668	22.39	622	0.011	20	521	0.023
SE86_06005	hypothetical protein	7
SE86_06010	ABC-type transporter, integral membrane subunit	6
SE86_06015	Glycerol-3-phosphate-transporting ATPase			0.0983073	256	26.08	150	0.003	22.58	206	0.005
SE86_06020	50S ribosomal protein L7Ae			0.166309	146	26.32	125	0.007	23.02	156	0.017
SE86_06025	Ribosomal protein S13			0.165201	149	25.88	179	0.002	22.86	177	0.007
SE86_06030	Ribosomal protein S4, archaeal			0.0938724	265	25.9	175	0.007	22.96	163	0.003
SE86_06035	Ribosomal protein S11			0.0328923	547	25.52	214	0.009	23.29	130	0.009
SE86_06040	DNA-directed RNA polymerase subunit D			0.128613	200	26.37	119	0.002	23.3	129	0.009
SE86_06045	Ribosomal protein L18e/L15			0.0683716	347	27.56	46	0.002	24.28	58	0.009
SE86_06050	ribosomal protein L13			0.0620888	372	24.08	407	0.004	21.04	385	0.008
SE86_06055	Ribosomal protein S9			0.091655	273	24.61	327	0.016	22.01	260	0.003
SE86_06060	DNA-directed RNA polymerase subunit N			0.0425013	468	22.84	549	0.003	19.32	608	0.01
SE86_06065	Ribosomal protein S2P			0.17444	132	25.04	273	0.004	23.24	133	0.002
SE86_06070	hypothetical protein			0.00776111	906
SE86_06075	S-adenosylmethionine decarboxylase proenzyme
SE86_06080	Dinitrogenase iron-molybdenum cofactor biosynthesis protein			0.00591322	970	20.42	792	0.05	16.88	796	0.079
SE86_06085	hypothetical protein
SE86_06090	putative conserved protein UCP037214			0.224333	93	26.08	151	0.017	24.15	66	0.001
SE86_06095	Pyridoxal-5'-phosphate-dependent protein beta subunit			0.00665238	939	20.94	753	0.036	19.22	626	0.002
SE86_06100	Acetate--CoA ligase			0.138222	184	26	160	0.001	22.94	164	0.002
SE86_06105	hypothetical protein	10
SE86_06110	beta-lactamase domain protein			0.0325227	549
SE86_06115	molybdenum cofactor synthesis domain protein			0.0510016	422	24.08	408	0.009	21.99	267	0.005
SE86_06120	methylthioadenosine phosphorylase			0.10496	246	26.51	103	0.001	24.49	47	0.009
SE86_06125	hypothetical protein			0.0151526	751	23.39	489	0.006	19.23	624	0.016
SE86_06130	Peptidyl-tRNA hydrolase			0.00443492	1028
SE86_06135	S-adenosylmethionine decarboxylase proenzyme			0.0173701	709
SE86_06140	thioredoxin			0.00665238	940
SE86_06145	hypothetical protein			0.0935028	267	25.03	274	0.006	22	264	0.01
SE86_06150	serine protease, subtilase family
SE86_06155	ASCH domain protein
SE86_06160	UPF0273 protein			0.0498928	429	23.84	440	0.013	20.55	447	0.011
SE86_06165	Pyrophosphate-energized proton pump	16		0.0787198	304	25.56	207	0.006	23.13	146	0.002
SE86_06170	hypothetical protein			0.0502624	427	22.06	660	0.017	19.81	543	0.023
SE86_06175	hypothetical protein
SE86_06180	hypothetical protein
SE86_06190	hypothetical protein	4
SE86_06195	hypothetical protein	1	+
SE86_06200	hypothetical protein	2
SE86_06205	Protoheme IX farnesyltransferase	9
SE86_06210	Radical SAM domain protein			0.0103481	856
SE86_06215	hypothetical protein			0.0428709	464	23.32	497	0.021	19.93	526	0.031
SE86_06220	Hydroxypyruvate reductase			0.0210659	655
SE86_06225	Fmu (Sun) domain protein			0.00480449	1011				15.52	850
SE86_06230	protein of unknown function Met10			0.0062828	954
SE86_06235	tRNA wybutosine-synthesizing protein
SE86_06240	DNA primase, large subunit			0.00665238	941	20.41	793	0.019	16.6	813	0.012
SE86_06245	2-methylcitrate dehydratase			0.32264	61	27.93	29	0.003	24.28	57	0.001
SE86_06250	hypothetical protein	2	+	0.00554365	985	20.34	796	0.028	16.47	823
SE86_06255	Riboflavin kinase domain, CTP-dependent			0.0062828	955	20.18	808	0.008	17.77	741
SE86_06260	CoA-disulfide reductase			0.282726	68	26.19	138	0.003	22.42	222	0.005
SE86_06265	hypothetical protein			0.00960899	867	19.79	831	0.023
SE86_06270	D-tyrosyl-tRNA(Tyr) deacylase			0.00332619	1079
SE86_06280	3-hydroxyacyl-CoA dehydrogenase., Enoyl-CoA hydratase			0.618301	28	27.41	50	0.004	26.15	14	0.002
SE86_06285	hypothetical protein
SE86_06290	Chromatin protein Cren7			0.10496	247	27.64	39	0.005	25.68	21	0.001
SE86_06300	UPF0219 protein			0.799394	19	27.58	44	0.002	23.36	123	0.003
SE86_06305	Propanoyl-CoA C-acyltransferase			0.587627	31	27.82	32	0.001	24.7	41	0.004
SE86_06310	protein of unknown function DUF35, rubredoxin-like zinc ribbon			0.186267	120	26.02	158	0.013	24.41	52	0.006
SE86_06315	3-hydroxy-3-methylglutaryl Coenzyme A reductase			0.0720674	327	23.96	424	0.009	21.26	351	0.018
SE86_06320	3-hydroxyisobutyrate dehydrogenase			0.0964595	261	23.59	463	0.011	21.16	367	0.007
SE86_06325	hypothetical protein			0.135265	189	25.65	196	0.005	22.48	215	0.006
SE86_06330	hypothetical protein			0.00517407	997
SE86_06335	Butyryl-CoA dehydrogenase			0.206593	104	27.33	53	0.003	24.22	61	0.003
SE86_06340	Alcohol dehydrogenase			0.0935028	268	25.74	191	0.006	22.29	233	0.006
SE86_06350	protein of unknown function DUF701, zinc-binding protein			0.00517407	998
SE86_06355	Geranylgeranylglyceryl phosphate synthase			0.00480449	1012	22.09	656	0.011	19.43	602	0.002
SE86_06360	MazG nucleotide pyrophosphohydrolase
SE86_06365	Sec61beta family protein	1
SE86_06370	hypothetical protein
SE86_06375	ribose 5-phosphate isomerase			0.0332619	537	22.86	545	0.011	20.02	516	0.014
SE86_06380	ATPase associated with various cellular activities AAA_5			0.0875896	281	25.49	218	0.007	22.53	212	0.009
SE86_06385	von Willebrand factor type A			0.0206963	658	20.46	788	0.01	18.53	688	0.015
SE86_06390	TatD-related deoxyribonuclease			0.0103481	857	21.06	747	0.029	16.59	815	0.016
SE86_06395	hypothetical protein
SE86_06400	Pyruvate synthase			0.0935028	269	25.35	239	0.014	23.2	137	0.005
SE86_06405	Pyruvate synthase			0.273856	72	26.37	120	0.005	23.41	117	0.005
SE86_06410	pyruvate ferredoxin/flavodoxin oxidoreductase, delta subunit			0.04361	459	26.28	130	0.006	21.43	331	0.008
SE86_06415	pyruvate/ketoisovalerate oxidoreductase, gamma subunit			0.0521103	414	24.36	363	0.004	22.92	166	0.008
SE86_06420	tRNA(Ile2) 2-agmatinylcytidine synthetase TiaS			0.0125656	803	19.79	832	0.004	17.37	768	0.012
SE86_06425	major facilitator superfamily MFS_1	12	+
SE86_06430	hypothetical protein			0.00739153	919
SE86_06435	DEAD/DEAH box helicase domain protein			0.0144135	761	20.3	798	0.018	17.96	731	0.019
SE86_06440	General substrate transporter	11		0.0136743	778	21.8	687	0.03	18.13	717	0.032
SE86_06445	cytidine deaminase			0.0062828	956	21.97	670	0.02	20.78	406	0.014
SE86_06450	Dihydrolipoyl dehydrogenase			0.586887	32	27.15	57	0.005	25.14	31	0.009
SE86_06460	hypothetical protein			0.0210659	656	22.19	650	0.056	17.48	756	0.041
SE86_06465	Transcription regulator, AsnC-type			0.45384	39	26.81	78	0.007	24.49	46	0.013
SE86_06470	ribose-phosphate pyrophosphokinase			0.140439	179	26.12	146	0.005	23.8	84	0.008
SE86_06475	phosphoribosyltransferase			0.012196	810	20.94	754	0.028	17.45	761	0.052
SE86_06480	DNA-directed RNA polymerase			0.0432404	461	24.78	299	0.019	21.95	274	0.003
SE86_06485	methionyl-tRNA synthetase, beta subunit			0.0402838	483	25.45	222	0.011	23.35	126	0.014
SE86_06490	hypothetical protein			0.00332619	1080				17.02	789
SE86_06495	type III restriction protein res subunit			0.0199571	669	18.62	872	0.011	15.16	855	0.037
SE86_06500	succinyl-CoA synthetase, alpha subunit			0.675955	24	27.62	40	0.007	25.74	19	0.001
SE86_06505	succinyl-CoA synthetase, beta subunit			0.425013	42	27.67	36	0.011	25.66	22	0.004
SE86_06510	Cyclomaltodextrinase			0.0517407	416	22.69	569	0.007	19.43	601	0.01
SE86_06515	glycosyl transferase family 35			0.34075	57	25.89	178	0.009	22.65	203	0.007
SE86_06520	ABC-type transporter, periplasmic subunit			0.0735457	318	24.21	382	0.009	20.75	411	0.013
SE86_06525	methylmalonyl-CoA mutase, large subunit			0.08722	282	24.17	394	0.007	20.08	507	0.012
SE86_06530	Methylmalonyl-CoA mutase domain-containing protein			0.00923941	875	21.16	739	0.019	19.74	555	0.023
SE86_06535	LAO/AO transport system ATPase			0.0502624	428	23.22	508	0.005	20.11	502	0.012
SE86_06540	hypothetical protein			0.0266095	601	22.44	612	0.007	20.34	473	0.01
SE86_06545	30S ribosomal protein S28e			0.0107177	845	23.74	453	0.003	22.49	214	0.024
SE86_06550	Ribonuclease P protein component 2
SE86_06555	GTPase of unknown function domain protein			0.0772415	308	24.43	353	0.007	20.67	426	0.01
SE86_06560	hypothetical protein			0.019218	681	22.58	589	0.008	19.16	633	0.014
SE86_06565	hypothetical protein	8
SE86_06570	hypothetical protein			0.0144135	762	19.33	853	0.055	17.44	762
SE86_06575	hypothetical protein			0.00406534	1042
SE86_06580	hypothetical protein			0.0062828	957	23.34	496	0.012	20.58	442	0.016
SE86_06585	hypothetical protein
SE86_06590	UDP-GlcNAc diphosphorylase/GlcNAc-1-P N-acetyltransferase, GlmU, archaeal-type			0.0676325	350	23.88	437	0.007	20.76	408	0.01
SE86_06595	beta-lactamase domain protein			0.0255008	612	21.3	730	0.021	19.17	631	0.027
SE86_06600	Nucleoside diphosphate kinase			0.167418	141	27.69	35	0.006	25.62	24	0.01
SE86_06605	Translation initiation factor aIF-2			0.0598714	385	23.1	518	0.003	19.77	548	0.01
SE86_06610	Nucleotidyl transferase			0.0735457	319	24.02	415	0.015	21.13	371	0.009
SE86_06620	protein of unknown function DUF652
SE86_06625	Translation initiation factor 2 subunit gamma			0.121221	210	25.31	246	0.004	21.34	341	0.008
SE86_06630	30S ribosomal protein S6e			0.132308	192
SE86_06635	phosphonopyruvate decarboxylase-related protein			0.194767	113	26.64	90	0.006	23.67	92	0.01
SE86_06640	hypothetical protein					20.86	761	0.017
SE86_06645	hypothetical protein			0.0484145	434	23.35	494	0.005	20.83	401	0.002
SE86_06650	Ribosomal protein S15P			0.0399143	488	26.19	139	0.005	23.5	110	0.016
SE86_06655	30S ribosomal protein S3Ae			0.0946116	263	25.61	200	0.004	22.72	197	0.006
SE86_06660	hypothetical protein
SE86_06665	Radical SAM domain protein			0.0273487	591	23.16	512	0.009	20.32	478	0.011
SE86_06670	hypothetical protein			0.0140439	770	21.62	703	0.017	18.07	722	0.013
SE86_06675	Translin			0.0569148	395	26.52	101	0.004	21.36	339	0.016
SE86_06685	hypothetical protein			0.301944	65	27.06	63	0.001	25.09	32	0.002
SE86_06690	Ribosomal protein L40e			0.00702195	933	21.16	740	0.021	18.58	684	0.013
SE86_06695	Ribosomal protein S26E			0.00776111	907	21	750	0.067	16.68	811
SE86_06700	50S ribosomal protein LX			0.0391751	493	26.2	137	0.011	22.84	180	0.019
SE86_06705	Prefoldin subunit alpha			0.115677	226	25.43	225	0.01	22.22	242	0.02
SE86_06710	signal recognition particle-docking protein FtsY			0.028827	577	23.02	528	0.014	19.89	534	0.013
SE86_06715	CBS domain containing protein			0.0864809	284	26.04	154	0.007	23.89	82	0.008
SE86_06720	CBS domain containing protein			0.169266	138	24.39	359	0.001	21.66	308	0.006
SE86_06725	CBS domain containing protein			0.0694804	342	25.96	164	0.003	22.25	238	0.004
SE86_06730	hypothetical protein			0.0129352	791
SE86_06735	Spt4/RpoE2 zinc finger			0.00591322	971
SE86_06740	UPF0218 protein			0.0347402	528	21.6	704	0.016	19.32	609	0.008
SE86_06745	hypothetical protein			0.0369576	509	22.36	625	0.004	20.23	493	0.005
SE86_06755	hypothetical protein
SE86_06765	Translation initiation factor 6			0.114569	229	24.75	302	0.005	21.34	342	0.008
SE86_06770	50S ribosomal protein L31e			0.0317836	557	22.42	616	0.004	20.5	452	0.004
SE86_06775	50S ribosomal protein L39e			0.00591322	972	22.55	597	0.007	20.59	441	0.024
SE86_06780	DNA-binding TFAR19-related protein			0.00886984	885	22.1	655	0.076	18.87	654	0.072
SE86_06785	2'-5' RNA ligase			0.060241	382	24.51	343	0.005	22.76	192	0.005
SE86_06790	CCA-adding enzyme			0.0299357	570	20.55	781	0.002	17.98	728	0.013
SE86_06795	hypothetical protein
SE86_06800	hypothetical protein
SE86_06805	Thymidylate synthase thyX			0.0269791	599	22.2	648	0.016	18.77	666	0.007
SE86_06810	RNase P subunit p30			0.00369576	1060	17.47	882	0.007	13.71	863	0.025
SE86_06815	protein of unknown function DUF54			0.00591322	973	21.4	723	0.015	18.26	708	0.016
SE86_06820	50S ribosomal protein L15e			0.0576539	391	25.49	219	0.006	23.38	121	0.012
SE86_06825	hypothetical protein
SE86_06830	Brix domain protein			0.0110873	840
SE86_06835	50S ribosomal protein L37Ae			0.0125656	804	23.59	464	0.029	21.34	344	0.014
SE86_06840	3' exoribonuclease			0.0709587	336	25.94	170	0.007	21.47	330	0.03
SE86_06845	exosome complex exonuclease 1			0.102373	251	24.64	323	0.005	22.8	186	0.005
SE86_06850	exosome complex RNA-binding protein 1			0.0620888	373	25.91	174	0.005	21.62	311	0.014
SE86_06855	Shwachman-Bodian-Diamond syndrome protein			0.0576539	392	24.65	322	0.004	22.33	231	0.004
SE86_06860	Proteasome, alpha subunit			0.395816	43	27.29	54	0.005	24.59	44	0.008
SE86_06865	50S ribosomal protein L24e			0.00850026	890	24.27	378	0.007	19.46	596	0.013
SE86_06870	cation efflux protein	5
SE86_06875	cytochrome bd ubiquinol oxidase subunit I	9		0.0129352	792	22.53	600	0.003	19.32	611	0.012
SE86_06880	cytochrome bd ubiquinol oxidase subunit I	9		0.0402838	484	24.14	398	0.002	19.91	529	0.013
SE86_06885	hypothetical protein			0.0103481	858	21.64	701	0.044
SE86_06890	hypothetical protein
SE86_06895	Leucyl-tRNA synthetase, class Ia			0.104221	249	24.57	333	0.006	20.75	410	0.005
SE86_06900	metal-dependent phosphohydrolase HD sub domain-containing protein			0.0199571	670
SE86_06905	protein of unknown function DUF763
SE86_06910	hypothetical protein			0.00369576	1061
SE86_06915	protein of unknown function UPF0047			0.0206963	659	21.43	721	0.029	19.15	635	0.022
SE86_06920	2,5-diamino-6-hydroxy-4-(5-phosphoribosylamino)pyrimidine 1-reductase			0.0140439	771	19.73	835	0.063	16.02	842	0.025
SE86_06925	Radical SAM domain protein			0.055806	402	24.49	348	0.003	20.36	470	0.006
SE86_06930	Thioredoxin domain-containing protein			0.0284574	580	23.53	470	0.013	21.27	350	0.009
SE86_06935	Phosphoglucosamine mutase			0.136743	188
SE86_06940	hypothetical protein			0.00443492	1029	21.46	719	0.006	18.57	685	0.009
SE86_06945	Quinolinate phosphoribosyl transferase			0.247986	81	25.8	188	0.002	23.56	101	0.006
SE86_06950	hypothetical protein	12
SE86_06955	KaiC domain protein, PAE1156 family			0.0266095	602	22.82	554	0.006	21.23	356	0.008
SE86_06960	S-adenosylmethionine synthase			0.185527	121	25.37	237	0.001	22.54	211	0.004
SE86_06965	protein of unknown function DUF460			0.00665238	942	18.62	873	0.011	15.25	854	0.06
SE86_06970	RIO-like kinase			0.0144135	763	21.47	716	0.006	18.21	711	0.015
SE86_06975	regulatory protein ArsR			0.0687412	344
SE86_06980	hypothetical protein
SE86_06985	major facilitator superfamily MFS_1	11
SE86_06990	hypothetical protein	4	+
SE86_06995	Pyridine nucleotide-disulphide oxidoreductase, FAD/NAD(P)-binding domain			1.27356	7	27.95	27	0.002	27.12	8	0.001
SE86_07000	protein of unknown function DUF1641			0.349619	55	28.59	13	0.001	24.2	63	0.015
SE86_07005	protein of unknown function DUF1641			0.206224	105	25.92	172	0.004	23.53	106	0.007
SE86_07010	Pyridine nucleotide-disulphide oxidoreductase, FAD/NAD(P)-binding domain			0.779806	20	28.49	15	0.001	26.73	10	0.003
SE86_07015	hypothetical protein			0.121221	211	24	418	0.011	21.02	387	0.006
SE86_07020	ABC nitrate/sulfonate/bicarbonate family transporter, ATPase subunit			0.00554365	986
SE86_07030	DNA-directed RNA polymerase subunit H			0.00517407	999	22.61	584	0.014	19.72	559	0.008
SE86_07035	DNA-directed RNA polymerase subunit B			0.30564	64	25.83	187	0.003	22.56	207	0.004
SE86_07040	DNA-directed RNA polymerase subunit A'			0.292705	67	25.1	264	0.002	22.4	225	0.001
SE86_07045	DNA-directed RNA polymerase, subunit A''			0.144504	174
SE86_07050	50S ribosomal protein L30e			0.0358489	518	25.29	247	0.005	23.17	140	0.003
SE86_07055	NusA family KH domain protein			0.0136743	779	22.45	610	0.003	20.78	405	0.007
SE86_07060	Ribosomal protein S12			0.0886984	278	24.35	365	0.016	21.2	359	0.005
SE86_07065	protein of unknown function DUF151			0.00591322	974
SE86_07070	Ribosomal protein S7, archaeal			0.150048	163	26.68	87	0.005	23.52	107	0.004
SE86_07075	Translation elongation factor EF1A			1.05218	10	29.35	7	0.003	26.15	13	0.005
SE86_07080	30S ribosomal protein S10			0.0240225	624	24.77	300	0.003	22.19	245	0.011
SE86_07090	DNA ligase			0.299727	66	26.12	147	0.003	23.22	135	0.004
SE86_07095	Ribonuclease P protein component 4
SE86_07100	3-oxoacyl-[acyl-carrier-protein] reductase	1		0.0162614	731	22.51	603	0.004	22.01	262	0.002
SE86_07105	protein of unknown function DUF171			0.0181092	699	21.18	736	0.015	18.31	704	0.01
SE86_07110	hypothetical protein
SE86_07115	methylisocitrate lyase			0.170744	136
SE86_07125	transcriptional regulator PadR family protein
SE86_07130	hypothetical protein
SE86_07135	universal diphthamide biosynthesis domain-containing protein			0.00886984	886	20.08	818	0.042
SE86_07140	hypothetical protein			0.00517407	1000
SE86_07145	hypothetical protein			0.060241	383	21.49	714	0.007	18.91	651	0.06
SE86_07150	Protein of unknown function DUF2067			0.00702195	934	21.79	690	0.016	17.8	739	0.025
SE86_07155	hypothetical protein			0.0373272	507	21.54	712	0.012	19.81	544	0.005
SE86_07160	hypothetical protein
SE86_07165	transposase, IS605 OrfB family
SE86_07175	PBP domain			0.167418	142	23.92	429	0.003	22.47	216	0.006
SE86_07180	Uroporphyrinogen III synthase HEM4			0.00443492	1030	19.2	856	0.049	17.32	774
SE86_07185	uroporphyrin-III C-methyltransferase			0.0129352	793	18.8	866	0.036
SE86_07190	porphobilinogen deaminase			0.0295661	572	22.45	611	0.014	18.52	689	0.033
SE86_07195	Glutamate-1-semialdehyde 2,1-aminomutase			0.140069	180	24.53	340	0.005	20.96	392	0.009
SE86_07200	hypothetical protein
SE86_07205	metal-dependent phosphohydrolase HD sub domain-containing protein			0.0672629	354	23.07	522	0.012	19.5	590	0.019
SE86_07210	Mannose-6-phosphate isomerase			0.344815	56	26.43	108	0.005	23.4	118	0.006
SE86_07215	hypothetical protein			0.0735457	320	24.13	400	0.014	21.92	276	0.002
SE86_07220	CoA-binding domain protein			0.0883288	279	23.42	486	0.004	21.62	309	0.008
SE86_07225	AAA family ATPase, CDC48 subfamily			0.362555	51	27.13	58	0.003	23.66	93	0.002
SE86_07230	adenylyl cyclase CyaB			0.00369576	1062	20.87	759	0.018	17.48	758	0.024
SE86_07235	Ribosomal protein S19e			0.0794589	300	26.32	126	0.001	23.78	85	0.004
SE86_07240	protein of unknown function DUF447			0.019218	682	22.76	560	0.014	19.72	557	0.013
SE86_07245	protein of unknown function DUF115
SE86_07250	molybdenum cofactor synthesis domain protein			0.0572844	393	23	531	0.006	21.16	369	0.021
SE86_07255	hypothetical protein					19.16	858	0.005	16.95	793	0.047
SE86_07260	von Willebrand factor type A			0.00665238	943	18.6	875	0.025	16.29	829
SE86_07265	hypothetical protein			0.012196	811	23.32	498	0.008	20.69	425	0.008
SE86_07270	Ribosomal protein L6P			0.0761328	311	26.46	104	0.006	23.38	120	0.018
SE86_07275	Ribosomal protein L32e			0.0295661	573	24.87	288	0.003	22.18	247	0.007
SE86_07280	Ribosomal protein L19e			0.0458275	450	27.19	56	0.008	23.99	75	0.005
SE86_07285	ribosomal protein L5			0.117525	219	26.3	128	0.005	23.08	152	0.005
SE86_07290	Ribosomal protein S5			0.084633	291	26.4	113	0.003	23.51	108	0.006
SE86_07295	Ribosomal protein L30			0.176658	131	26.17	140	0.012	22.28	234	0.021
SE86_07300	Ribosomal protein L15, archaeal-type			0.0554365	405	25.62	199	0.013	23.58	100	0.017
SE86_07305	hypothetical protein
SE86_07310	UPF0290 protein	5
SE86_07315	protein of unknown function DUF100			0.233942	88	26.34	124	0.005	23.43	114	0.008
SE86_07320	Triosephosphate isomerase, archaeal			0.169636	137	25.1	265	0.002	23.36	125	0.005
SE86_07325	hypothetical protein			0.144504	175	26.55	97	0.004	23.07	153	0.003
SE86_07330	acyl-CoA dehydrogenase domain-containing protein			0.128982	198	25.09	267	0.008	23.11	147	0.003
SE86_07335	50S ribosomal protein L10e			0.0931333	271	26.03	156	0.002	21.75	300	0.007
SE86_07340	hypothetical protein
SE86_07345	Glycine hydroxymethyltransferase			0.634193	26	27.75	33	0.011	24.61	43	0.007
SE86_07350	oligopeptide/dipeptide ABC transporter, ATPase subunit			0.102373	252	24.32	370	0.005	22.28	235	0.005
SE86_07355	oligopeptide/dipeptide ABC transporter, ATPase subunit			0.0979378	257	25.41	231	0.003	22.37	228	0.011
SE86_07360	hypothetical protein	2
SE86_07370	PRC-barrel domain protein			0.0709587	337	25.85	184	0.002	21.99	266	0.014
SE86_07375	Snf7 family protein			0.0735457	321	23.86	439	0.015	19.84	537	0.024
SE86_07380	transcriptional regulator TrmB			0.00923941	876	19.25	854	0.014
SE86_07385	reverse gyrase			0.0909158	275	21.49	715	0.003	19.22	625	0.002
SE86_07390	3-methyl-2-oxobutanoate hydroxymethyltransferase			0.050632	424	22.95	539	0.002	19.63	568	0.014
SE86_07395	Ketopantoate reductase ApbA/PanE domain protein			0.0140439	772
SE86_07400	hypothetical protein			0.0801981	298	26.03	157	0.006	21.47	329	0.008
SE86_07405	Translation initiation factor 5A			0.0668933	358	25.56	208	0.003	23.93	78	0.002
SE86_07410	Transcription initiation factor IIB			0.0569148	396	22.26	642	0.012	20.24	490	0.006
SE86_07415	GTP1/OBG protein			0.012196	812	20.43	790	0.026	16.39	826	0.008
SE86_07420	Aldehyde ferredoxin oxidoreductase			0.128982	199	24.63	325	0.003	21.19	362	0.008
SE86_07425	putative conserved protein UCP008210			0.222115	96	27.13	59	0.003	24.42	51	0.003
SE86_07430	S25 ribosomal protein			0.0332619	538	26.4	114	0.01	23.09	151	0.021
SE86_07435	ribonucleoside-diphosphate reductase, adenosylcobalamin-dependent			0.114569	230
SE86_07440	FAD dependent oxidoreductase			0.156331	160	26.31	127	0.006	23.13	145	0.004
SE86_07445	hypothetical protein			0.0118264	825	18.28	878	0.045
SE86_07450	Survival protein SurE-like phosphatase/nucleotidase			0.0317836	558	20.53	784	0.016	18.04	726	0.019
SE86_07455	Hemerythrin HHE cation binding domain protein			0.00923941	877	21.87	679	0.036	18.97	648	0.04
SE86_07460	hypothetical protein			0.00332619	1081
SE86_07465	phosphomethylpyrimidine kinase			0.0661542	360	22.59	587	0.005	19.51	589	0.017
SE86_07470	AIR synthase related protein domain protein			0.0473058	441	22.92	541	0	20.25	486	0.011
SE86_07475	Acetate--CoA ligase			0.0716978	331	23.84	441	0.005	21.03	386	0.004
SE86_07480	hypothetical protein			0.512603	34	26.69	86	0.002	23.02	155	0.002
SE86_07485	Propanoyl-CoA C-acyltransferase			0.327814	58	26.3	129	0.002	22.73	194	0.003
SE86_07490	protein of unknown function DUF35			0.117156	221	27.24	55	0.006	24.04	72	0.001
SE86_07495	hypothetical protein			0.115308	228	26.89	73	0.004	24.26	59	0.008
SE86_07500	Di-trans-poly-cis-decaprenylcistransferase			0.00332619	1082
SE86_07505	AIR synthase related protein domain protein			0.0203267	664	20.66	775	0.009	19.21	627	0.011
SE86_07510	DNA-(apurinic or apyrimidinic site) lyase			0.0195876	675	19.41	850	0.042
SE86_07515	30S ribosomal protein S8e			0.0461971	446	26.41	111	0.004	23.76	88	0.003
SE86_07520	Spermidine synthase			0.202528	107	25.86	182	0.005	23.81	83	0.005
SE86_07525	hypothetical protein	2
SE86_07530	hypothetical protein	7
SE86_07535	hypothetical protein
SE86_07540	Ribosomal protein L2, archaeal-type			0.0498928	430	26.88	74	0.009	23.15	143	0.009
SE86_07545	Glycosyltransferase 28 domain-containing protein			0.0162614	732	22.56	596	0.013	18.73	672	0.022
SE86_07550	hydro-lyase, Fe-S type, tartrate/fumarate subfamily, alpha subunit			0.374751	48
SE86_07555	hydro-lyase, Fe-S type, tartrate/fumarate subfamily, beta subunit			0.217311	97	28.11	22	0.005	25.37	28	0.002
SE86_07560	SufBD protein			0.0524799	413	23.52	472	0.007	20.72	419	0.019
SE86_07565	FeS assembly protein SufB			0.0225442	644	22.02	665	0.003	19.44	599	0.01
SE86_07570	FeS assembly ATPase SufC			0.0484145	435	23.54	467	0.003	20.45	457	0.011
SE86_07575	Oligosaccharyl transferase STT3 subunit	13		0.00960899	868	20.15	813	0.006	16.69	809
SE86_07580	transposase, IS605 OrfB family
SE86_07585	HEPN domain protein			0.00517407	1001
SE86_07590	Radical SAM domain protein			0.0266095	603	21.83	684	0.005	18.47	691	0.016
SE86_07595	hypothetical protein	14
SE86_07600	L-fuculose-phosphate aldolase			0.060241	384	25.19	259	0.01	22.1	250	0.012
SE86_07605	hypothetical protein			0.202158	108	26.23	135	0.007	24.24	60	0.007
SE86_07610	peptidase M19 renal dipeptidase			0.258704	75	27.09	61	0.009	24.65	42	0.006
SE86_07615	protein of unknown function DUF424
SE86_07620	Electron transfer flavoprotein alpha/beta-subunit			0.692586	23	27.6	42	0.004	25.24	29	0.006
SE86_07625	Electron transfer flavoprotein alpha subunit			0.621997	27	27.34	52	0.006	25.44	26	0.004
SE86_07630	2-oxoacid:acceptor oxidoreductase, alpha subunit			0.381772	47	26.76	79	0.005	23.53	105	0.005
SE86_07635	pyruvate ferredoxin/flavodoxin oxidoreductase, beta subunit			0.180353	127	25.42	228	0.007	23.55	103	0.001
SE86_07640	protein of unknown function DUF6 transmembrane	9
SE86_07645	protein of unknown function DUF296			0.0332619	539
SE86_07650	Aldehyde ferredoxin oxidoreductase			0.00739153	920	16.59	884
SE86_07655	4Fe-4S ferredoxin, iron-sulpur binding domain-containing protein
SE86_07665	Radical SAM domain protein	1
SE86_07670	transcriptional regulator PadR family protein			0.0173701	710
SE86_07675	NUDIX hydrolase
SE86_07680	Conserved TM helix repeat-containing protein	7
SE86_07685	SirA-like domain-containing protein			0.0358489	519	24.09	404	0.019	21.68	307	0.054
SE86_07690	Glutamate dehydrogenase (NAD(P)(+))			1.07399	9	29.62	5	0.006	26.87	9	0.003
SE86_07695	GTP1/OBG protein			0.0151526	752
SE86_07700	hypothetical protein
SE86_07705	integrase family protein
SE86_07710	hypothetical protein	2	+
SE86_07715	hypothetical protein			0.024392	623	22.31	635	0.018	18.26	707	0.025
SE86_07720	Glutamyl-tRNA(Gln) amidotransferase subunit E			0.0935028	270	24.41	356	0.004	20.32	476	0.008
SE86_07725	Glutamyl-tRNA(Gln) amidotransferase subunit D			0.116786	222	23.95	425	0.005	20.63	435	0.01
SE86_07730	NOSIC domain protein			0.18	129	27.85	31	0.007	24.9	37	0.007
SE86_07735	Fibrillarin-like rRNA/tRNA 2'-O-methyltransferase			0.0147831	755	26.06	152	0.007	23.65	96	0.005
SE86_07740	protein of unknown function DUF61			0.214724	98
SE86_07745	threonine dehydratase			0.107916	242	25.42	229	0.002	21.91	277	0.007
SE86_07750	hypothetical protein			0.0181092	700	20.77	768	0.035	17.91	734	0.003
SE86_07755	Transcription regulator, AsnC-type			0.0221746	647	20.54	782	0.012	16.39	825	0.231
SE86_07760	hypothetical protein		+	0.0277182	586	22.21	647	0.005	19.11	636	0.02
SE86_07765	UPF0211 protein			0.0247616	619	21.69	697
SE86_07770	peptidase zinc-dependent			0.0107177	846	21.9	675	0.005	19.53	585	0.009
SE86_07775	DNA-(apurinic or apyrimidinic site) lyase			0.00443492	1031
SE86_07780	hypothetical protein			0.00702195	935
