# Supplementary material for: Genomics-informed isolation and characterization of a symbiotic Nanoarchaeota system from a terrestrial geothermal environment
Source: Nat Commun. 2016 Jul 5;7:12115. doi: 10.1038/ncomms12115 (PMC4935971; doi:10.1038/ncomms12115)
Supplement: Supplementary Data 4 — Most abundant Acidilobus proteins based on proteomic analysis. [file ncomms12115-s5.xlsx]

## Sheet: Acidilobus top abundance
Supplementary Data 4. Most abundant Acidilobus proteins based on proteomic analysis
Gene locus	Product	% MS spectra	IDP MS1 rank	MIT rank
SE86_02240	Malate dehydrogenase	2.63065	9	2
SE86_05420	Citrate synthase	1.93325	2	1
SE86_05345	Peroxiredoxin	1.70449	1	3
SE86_01540	Butyryl-CoA dehydrogenase	1.60064	10	11
SE86_05705	Isocitrate dehydrogenase (NADP(+))	1.30017	3	12
SE86_04370	Pyruvate, phosphate dikinase	1.29056	14	23
SE86_06995	Pyridine nucleotide-disulphide oxidoreductase, FAD/NAD(P)-binding domain	1.27356	27	8
SE86_03065	Thermosome/Chaperonin GroEL	1.17562	8	15
SE86_07690	Glutamate dehydrogenase (NAD(P)(+))	1.07399	4	9
SE86_07075	Translation elongation factor EF1A	1.05218	7	14
SE86_03365	Manganese/iron superoxide dismutase	1.00673	5	4
SE86_01420	YbeD-like putative ferredoxin	0.949442	28	6
SE86_02370	Thermosome/Chaperonin GroEL	0.939094	18	17
SE86_02610	Acetylornithine/succinyldiaminopimelate aminotransferase	0.922093	16	16
SE86_03960	Succinate dehydrogenase or fumarate reductase, flavoprotein subunit	0.833025	12	7
SE86_05405	2-oxoglutarate synthase	0.806416	21	54
SE86_07010	Pyridine nucleotide-disulphide oxidoreductase, FAD/NAD(P)-binding domain	0.779806	15	10
SE86_01240	Pyruvate synthase	0.762436	11	34
SE86_06500	Succinyl-CoA synthetase, alpha subunit	0.675955	40	19
SE86_01245	Pyruvate synthase	0.668564	20	38
SE86_06280	3-hydroxyacyl-CoA dehydrogenase	0.618301	50	13
SE86_01400	DNA-binding protein Alba	0.390642	6	5
